# Supplementary material for: Predictive design of tissue-specific mammalian enhancers that function in vivo in the mouse embryo
Source: bioRxiv. 2025 Dec 24:2025.12.22.695948. Preprint. [Version 1] doi: 10.64898/2025.12.22.695948 (PMC12767527; doi:10.64898/2025.12.22.695948)
Supplement: Supplement 4 — Table S3. Full list of annotated ATAC-Seq peaks. [file media-4.xlsx]

## Sheet: Sheet1
Table S3: full list of annotated ATAC-Seq peaks
The peakID columns is unique for each peak, and genomic coordinates correspond to the mm10 version of the mouse genome. Peaks were clustered as described in the methods section, and the resulting heatmap is shown on the right. The meta-cluster column indicates which peaks were considered as globally open (n= 17,212), heart-specific (n = 3,008), limb-specific (n= 1,407) and midbrain-scpecific (n= …
peakID	seqnames	start	end	meta-cluster	heart	limb	midbrain
chr1:3094474-3095474	chr1	3094474	3095474	forebrain	0	0	0		Simplified meta-clusters (see methods).
chr1:3399569-3400569	chr1	3399569	3400569	forebrainHindbrainMidbrain	0	0	1
chr1:3648671-3649671	chr1	3648671	3649671	forebrain	0	0	0
chr1:3671100-3672100	chr1	3671100	3672100	globallyOpen	1	1	1
chr1:3841683-3842683	chr1	3841683	3842683	hindbrain	0	0	0
chr1:3994346-3995346	chr1	3994346	3995346	forebrainHindbrainMidbrain	0	0	1
chr1:4412085-4413085	chr1	4412085	4413085	heart	1	0	0
chr1:4491592-4492592	chr1	4491592	4492592	globallyOpen	1	1	1
chr1:4492743-4493743	chr1	4492743	4493743	globallyOpen	1	1	1
chr1:4571330-4572330	chr1	4571330	4572330	globallyOpen	1	1	1
chr1:4611569-4612569	chr1	4611569	4612569	midbrain	0	0	1
chr1:4656647-4657647	chr1	4656647	4657647	midbrain	0	0	1
chr1:4785079-4786079	chr1	4785079	4786079	globallyOpen	1	1	1
chr1:4807152-4808152	chr1	4807152	4808152	globallyOpen	1	1	1
chr1:4857137-4858137	chr1	4857137	4858137	globallyOpen	1	1	1
chr1:4970086-4971086	chr1	4970086	4971086	forebrain	0	0	0
chr1:5018269-5019269	chr1	5018269	5019269	panNeuronal	0	0	1
chr1:5022450-5023450	chr1	5022450	5023450	globallyOpen	1	1	1
chr1:5082441-5083441	chr1	5082441	5083441	globallyOpen	1	1	1
chr1:5232386-5233386	chr1	5232386	5233386	panNeuronal	0	0	1
chr1:5587679-5588679	chr1	5587679	5588679	globallyOpen	1	1	1
chr1:5655197-5656197	chr1	5655197	5656197	midbrain	0	0	1
chr1:5904566-5905566	chr1	5904566	5905566	hindbrain	0	0	0
chr1:6214113-6215113	chr1	6214113	6215113	globallyOpen	1	1	1
chr1:6271927-6272927	chr1	6271927	6272927	forebrainHindbrainMidbrain	0	0	1
chr1:6281965-6282965	chr1	6281965	6282965	forebrainHindbrainMidbrain	0	0	1
chr1:6382351-6383351	chr1	6382351	6383351	panNeuronal	0	0	1
chr1:6440913-6441913	chr1	6440913	6441913	panNeuronal	0	0	1
chr1:6592733-6593733	chr1	6592733	6593733	heart	1	0	0
chr1:6728934-6729934	chr1	6728934	6729934	panNeuronal	0	0	1
chr1:6733606-6734606	chr1	6733606	6734606	panNeuronal	0	0	1
chr1:6734298-6735298	chr1	6734298	6735298	panNeuronal	0	0	1
chr1:6751823-6752823	chr1	6751823	6752823	forebrainHindbrainMidbrain	0	0	1
chr1:6760172-6761172	chr1	6760172	6761172	panNeuronal	0	0	1
chr1:6766745-6767745	chr1	6766745	6767745	hindbrainMidbrainNeuralTube	0	0	1
chr1:6805481-6806481	chr1	6805481	6806481	midbrain	0	0	1
chr1:6858648-6859648	chr1	6858648	6859648	forebrainHindbrainMidbrain	0	0	1
chr1:7088262-7089262	chr1	7088262	7089262	globallyOpen	1	1	1
chr1:7206169-7207169	chr1	7206169	7207169	globallyOpen	1	1	1
chr1:7308902-7309902	chr1	7308902	7309902	hindbrain	0	0	0
chr1:7319024-7320024	chr1	7319024	7320024	hindbrain	0	0	0
chr1:7397465-7398465	chr1	7397465	7398465	globallyOpen	1	1	1
chr1:7776832-7777832	chr1	7776832	7777832	globallyOpen	1	1	1
chr1:8410258-8411258	chr1	8410258	8411258	hindbrainMidbrainNeuralTube	0	0	1
chr1:8496064-8497064	chr1	8496064	8497064	forebrain	0	0	0
chr1:8625929-8626929	chr1	8625929	8626929	forebrain	0	0	0
chr1:8678474-8679474	chr1	8678474	8679474	midbrain	0	0	1
chr1:8860951-8861951	chr1	8860951	8861951	hindbrain	0	0	0
chr1:8913345-8914345	chr1	8913345	8914345	panNeuronal	0	0	1
chr1:8915113-8916113	chr1	8915113	8916113	midbrain	0	0	1
chr1:8915579-8916579	chr1	8915579	8916579	forebrainHindbrainMidbrain	0	0	1
chr1:8938532-8939532	chr1	8938532	8939532	forebrainHindbrainMidbrain	0	0	1
chr1:8947695-8948695	chr1	8947695	8948695	panNeuronal	0	0	1
chr1:9298834-9299834	chr1	9298834	9299834	panNeuronal	0	0	1
chr1:9544674-9545674	chr1	9544674	9545674	globallyOpen	1	1	1
chr1:9564188-9565188	chr1	9564188	9565188	limb	0	1	0
chr1:9573066-9574066	chr1	9573066	9574066	hindbrainMidbrainNeuralTube	0	0	1
chr1:9601032-9602032	chr1	9601032	9602032	panNeuronal	0	0	1
chr1:9648690-9649690	chr1	9648690	9649690	panNeuronal	0	0	1
chr1:9658245-9659245	chr1	9658245	9659245	panNeuronal	0	0	1
chr1:9699860-9700860	chr1	9699860	9700860	globallyOpen	1	1	1
chr1:9747881-9748881	chr1	9747881	9748881	globallyOpen	1	1	1
chr1:9768421-9769421	chr1	9768421	9769421	heart	1	0	0
chr1:9772439-9773439	chr1	9772439	9773439	globallyOpen	1	1	1
chr1:9776069-9777069	chr1	9776069	9777069	heart	1	0	0
chr1:9780073-9781073	chr1	9780073	9781073	heart	1	0	0
chr1:9797714-9798714	chr1	9797714	9798714	globallyOpen	1	1	1
chr1:9847583-9848583	chr1	9847583	9848583	globallyOpen	1	1	1
chr1:9908138-9909138	chr1	9908138	9909138	forebrainHindbrainMidbrain	0	0	1
chr1:9943612-9944612	chr1	9943612	9944612	globallyOpen	1	1	1
chr1:9953127-9954127	chr1	9953127	9954127	forebrain	0	0	0
chr1:9967082-9968082	chr1	9967082	9968082	globallyOpen	1	1	1
chr1:9988419-9989419	chr1	9988419	9989419	hindbrain	0	0	0
chr1:10008596-10009596	chr1	10008596	10009596	globallyOpen	1	1	1
chr1:10014166-10015166	chr1	10014166	10015166	forebrain	0	0	0
chr1:10037538-10038538	chr1	10037538	10038538	globallyOpen	1	1	1
chr1:10039232-10040232	chr1	10039232	10040232	globallyOpen	1	1	1
chr1:10115443-10116443	chr1	10115443	10116443	neuralTube	0	0	0
chr1:10232416-10233416	chr1	10232416	10233416	globallyOpen	1	1	1
chr1:10330226-10331226	chr1	10330226	10331226	hindbrain	0	0	0
chr1:10348183-10349183	chr1	10348183	10349183	limb	0	1	0
chr1:10476427-10477427	chr1	10476427	10477427	hindbrainMidbrainNeuralTube	0	0	1
chr1:10477233-10478233	chr1	10477233	10478233	hindbrainMidbrainNeuralTube	0	0	1
chr1:10756854-10757854	chr1	10756854	10757854	hindbrainMidbrainNeuralTube	0	0	1
chr1:10793778-10794778	chr1	10793778	10794778	forebrain	0	0	0
chr1:10835803-10836803	chr1	10835803	10836803	hindbrain	0	0	0
chr1:10854262-10855262	chr1	10854262	10855262	hindbrain	0	0	0
chr1:10919643-10920643	chr1	10919643	10920643	forebrain	0	0	0
chr1:10993015-10994015	chr1	10993015	10994015	globallyOpen	1	1	1
chr1:11277457-11278457	chr1	11277457	11278457	midbrain	0	0	1
chr1:11329040-11330040	chr1	11329040	11330040	globallyOpen	1	1	1
chr1:11413567-11414567	chr1	11413567	11414567	globallyOpen	1	1	1
chr1:11748161-11749161	chr1	11748161	11749161	midbrain	0	0	1
chr1:12000164-12001164	chr1	12000164	12001164	globallyOpen	1	1	1
chr1:12025565-12026565	chr1	12025565	12026565	forebrain	0	0	0
chr1:12055475-12056475	chr1	12055475	12056475	panNeuronal	0	0	1
chr1:12397895-12398895	chr1	12397895	12398895	hindbrain	0	0	0
chr1:12409852-12410852	chr1	12409852	12410852	forebrain	0	0	0
chr1:12571457-12572457	chr1	12571457	12572457	midbrain	0	0	1
chr1:12576602-12577602	chr1	12576602	12577602	forebrainHindbrainMidbrain	0	0	1
chr1:12615416-12616416	chr1	12615416	12616416	limb	0	1	0
chr1:12636321-12637321	chr1	12636321	12637321	hindbrainMidbrainNeuralTube	0	0	1
chr1:12689000-12690000	chr1	12689000	12690000	panNeuronal	0	0	1
chr1:12691807-12692807	chr1	12691807	12692807	globallyOpen	1	1	1
chr1:12710868-12711868	chr1	12710868	12711868	hindbrainMidbrainNeuralTube	0	0	1
chr1:12717761-12718761	chr1	12717761	12718761	heart	1	0	0
chr1:12810939-12811939	chr1	12810939	12811939	panNeuronal	0	0	1
chr1:12835478-12836478	chr1	12835478	12836478	panNeuronal	0	0	1
chr1:12850545-12851545	chr1	12850545	12851545	hindbrainMidbrainNeuralTube	0	0	1
chr1:12990545-12991545	chr1	12990545	12991545	panNeuronal	0	0	1
chr1:13004436-13005436	chr1	13004436	13005436	panNeuronal	0	0	1
chr1:13125064-13126064	chr1	13125064	13126064	forebrainHindbrainMidbrain	0	0	1
chr1:13183054-13184054	chr1	13183054	13184054	forebrain	0	0	0
chr1:13289739-13290739	chr1	13289739	13290739	neuralTube	0	0	0
chr1:13313806-13314806	chr1	13313806	13314806	forebrain	0	0	0
chr1:13360357-13361357	chr1	13360357	13361357	hindbrain	0	0	0
chr1:13372016-13373016	chr1	13372016	13373016	globallyOpen	1	1	1
chr1:13573800-13574800	chr1	13573800	13574800	heart	1	0	0
chr1:13589140-13590140	chr1	13589140	13590140	globallyOpen	1	1	1
chr1:13660030-13661030	chr1	13660030	13661030	globallyOpen	1	1	1
chr1:13770779-13771779	chr1	13770779	13771779	heart	1	0	0
chr1:13788931-13789931	chr1	13788931	13789931	forebrainHindbrainMidbrain	0	0	1
chr1:13834642-13835642	chr1	13834642	13835642	hindbrainMidbrainNeuralTube	0	0	1
chr1:13860544-13861544	chr1	13860544	13861544	forebrainHindbrainMidbrain	0	0	1
chr1:14097468-14098468	chr1	14097468	14098468	panNeuronal	0	0	1
chr1:14135710-14136710	chr1	14135710	14136710	neuralTube	0	0	0
chr1:14181173-14182173	chr1	14181173	14182173	panNeuronal	0	0	1
chr1:14192479-14193479	chr1	14192479	14193479	hindbrain	0	0	0
chr1:14225088-14226088	chr1	14225088	14226088	forebrain	0	0	0
chr1:14303023-14304023	chr1	14303023	14304023	hindbrainMidbrainNeuralTube	0	0	1
chr1:14304153-14305153	chr1	14304153	14305153	forebrain	0	0	0
chr1:14309296-14310296	chr1	14309296	14310296	globallyOpen	1	1	1
chr1:14484279-14485279	chr1	14484279	14485279	heart	1	0	0
chr1:14506134-14507134	chr1	14506134	14507134	globallyOpen	1	1	1
chr1:14570117-14571117	chr1	14570117	14571117	neuralTube	0	0	0
chr1:14716018-14717018	chr1	14716018	14717018	limb	0	1	0
chr1:14739602-14740602	chr1	14739602	14740602	forebrainHindbrainMidbrain	0	0	1
chr1:14755099-14756099	chr1	14755099	14756099	globallyOpen	1	1	1
chr1:14842123-14843123	chr1	14842123	14843123	limb	0	1	0
chr1:14979846-14980846	chr1	14979846	14980846	forebrain	0	0	0
chr1:15007393-15008393	chr1	15007393	15008393	forebrain	0	0	0
chr1:15286219-15287219	chr1	15286219	15287219	globallyOpen	1	1	1
chr1:15348865-15349865	chr1	15348865	15349865	hindbrain	0	0	0
chr1:15482987-15483987	chr1	15482987	15483987	forebrain	0	0	0
chr1:15610206-15611206	chr1	15610206	15611206	midbrain	0	0	1
chr1:15644257-15645257	chr1	15644257	15645257	hindbrain	0	0	0
chr1:15804898-15805898	chr1	15804898	15805898	globallyOpen	1	1	1
chr1:15892035-15893035	chr1	15892035	15893035	globallyOpen	1	1	1
chr1:16092739-16093739	chr1	16092739	16093739	globallyOpen	1	1	1
chr1:16104365-16105365	chr1	16104365	16105365	globallyOpen	1	1	1
chr1:16127189-16128189	chr1	16127189	16128189	neuralTube	0	0	0
chr1:16201727-16202727	chr1	16201727	16202727	forebrainHindbrainMidbrain	0	0	1
chr1:16248801-16249801	chr1	16248801	16249801	limb	0	1	0
chr1:16268362-16269362	chr1	16268362	16269362	forebrain	0	0	0
chr1:16293648-16294648	chr1	16293648	16294648	hindbrainMidbrainNeuralTube	0	0	1
chr1:16518482-16519482	chr1	16518482	16519482	globallyOpen	1	1	1
chr1:16519358-16520358	chr1	16519358	16520358	globallyOpen	1	1	1
chr1:16618834-16619834	chr1	16618834	16619834	globallyOpen	1	1	1
chr1:16656407-16657407	chr1	16656407	16657407	globallyOpen	1	1	1
chr1:16664551-16665551	chr1	16664551	16665551	globallyOpen	1	1	1
chr1:16688012-16689012	chr1	16688012	16689012	globallyOpen	1	1	1
chr1:16780586-16781586	chr1	16780586	16781586	midbrain	0	0	1
chr1:17009289-17010289	chr1	17009289	17010289	limb	0	1	0
chr1:17097238-17098238	chr1	17097238	17098238	globallyOpen	1	1	1
chr1:17116181-17117181	chr1	17116181	17117181	forebrain	0	0	0
chr1:17144885-17145885	chr1	17144885	17145885	panNeuronal	0	0	1
chr1:17163277-17164277	chr1	17163277	17164277	forebrainHindbrainMidbrain	0	0	1
chr1:17657008-17658008	chr1	17657008	17658008	forebrain	0	0	0
chr1:17726740-17727740	chr1	17726740	17727740	globallyOpen	1	1	1
chr1:17838076-17839076	chr1	17838076	17839076	panNeuronal	0	0	1
chr1:17980321-17981321	chr1	17980321	17981321	forebrain	0	0	0
chr1:18057903-18058903	chr1	18057903	18058903	globallyOpen	1	1	1
chr1:18105089-18106089	chr1	18105089	18106089	panNeuronal	0	0	1
chr1:18106387-18107387	chr1	18106387	18107387	forebrain	0	0	0
chr1:18191066-18192066	chr1	18191066	18192066	forebrain	0	0	0
chr1:18307394-18308394	chr1	18307394	18308394	hindbrain	0	0	0
chr1:18416107-18417107	chr1	18416107	18417107	panNeuronal	0	0	1
chr1:18462967-18463967	chr1	18462967	18463967	hindbrainMidbrainNeuralTube	0	0	1
chr1:18638960-18639960	chr1	18638960	18639960	forebrainHindbrainMidbrain	0	0	1
chr1:18758304-18759304	chr1	18758304	18759304	hindbrain	0	0	0
chr1:18911248-18912248	chr1	18911248	18912248	hindbrainMidbrainNeuralTube	0	0	1
chr1:19104184-19105184	chr1	19104184	19105184	hindbrainMidbrainNeuralTube	0	0	1
chr1:19106744-19107744	chr1	19106744	19107744	midbrain	0	0	1
chr1:19208607-19209607	chr1	19208607	19209607	hindbrainMidbrainNeuralTube	0	0	1
chr1:19211537-19212537	chr1	19211537	19212537	hindbrainMidbrainNeuralTube	0	0	1
chr1:19225764-19226764	chr1	19225764	19226764	hindbrainMidbrainNeuralTube	0	0	1
chr1:19244665-19245665	chr1	19244665	19245665	panNeuronal	0	0	1
chr1:19251007-19252007	chr1	19251007	19252007	midbrain	0	0	1
chr1:19680817-19681817	chr1	19680817	19681817	hindbrain	0	0	0
chr1:19880936-19881936	chr1	19880936	19881936	hindbrain	0	0	0
chr1:19899738-19900738	chr1	19899738	19900738	midbrain	0	0	1
chr1:19900740-19901740	chr1	19900740	19901740	midbrain	0	0	1
chr1:19911877-19912877	chr1	19911877	19912877	midbrain	0	0	1
chr1:19927407-19928407	chr1	19927407	19928407	panNeuronal	0	0	1
chr1:19950920-19951920	chr1	19950920	19951920	panNeuronal	0	0	1
chr1:19973039-19974039	chr1	19973039	19974039	neuralTube	0	0	0
chr1:19980907-19981907	chr1	19980907	19981907	neuralTube	0	0	0
chr1:20131471-20132471	chr1	20131471	20132471	midbrain	0	0	1
chr1:20134735-20135735	chr1	20134735	20135735	hindbrain	0	0	0
chr1:20190049-20191049	chr1	20190049	20191049	hindbrainMidbrainNeuralTube	0	0	1
chr1:20302289-20303289	chr1	20302289	20303289	panNeuronal	0	0	1
chr1:20311175-20312175	chr1	20311175	20312175	forebrain	0	0	0
chr1:20427929-20428929	chr1	20427929	20428929	panNeuronal	0	0	1
chr1:20449748-20450748	chr1	20449748	20450748	hindbrain	0	0	0
chr1:20470473-20471473	chr1	20470473	20471473	midbrain	0	0	1
chr1:20477382-20478382	chr1	20477382	20478382	panNeuronal	0	0	1
chr1:20554018-20555018	chr1	20554018	20555018	globallyOpen	1	1	1
chr1:20677708-20678708	chr1	20677708	20678708	hindbrainMidbrainNeuralTube	0	0	1
chr1:20819878-20820878	chr1	20819878	20820878	globallyOpen	1	1	1
chr1:20845275-20846275	chr1	20845275	20846275	hindbrainMidbrainNeuralTube	0	0	1
chr1:20866813-20867813	chr1	20866813	20867813	panNeuronal	0	0	1
chr1:20889937-20890937	chr1	20889937	20890937	globallyOpen	1	1	1
chr1:20905273-20906273	chr1	20905273	20906273	neuralTube	0	0	0
chr1:20933094-20934094	chr1	20933094	20934094	globallyOpen	1	1	1
chr1:20938692-20939692	chr1	20938692	20939692	forebrain	0	0	0
chr1:20951041-20952041	chr1	20951041	20952041	globallyOpen	1	1	1
chr1:20996303-20997303	chr1	20996303	20997303	hindbrain	0	0	0
chr1:21051909-21052909	chr1	21051909	21052909	globallyOpen	1	1	1
chr1:21078832-21079832	chr1	21078832	21079832	globallyOpen	1	1	1
chr1:21165842-21166842	chr1	21165842	21166842	globallyOpen	1	1	1
chr1:21218091-21219091	chr1	21218091	21219091	globallyOpen	1	1	1
chr1:21436416-21437416	chr1	21436416	21437416	forebrain	0	0	0
chr1:21460659-21461659	chr1	21460659	21461659	globallyOpen	1	1	1
chr1:21804698-21805698	chr1	21804698	21805698	hindbrainMidbrainNeuralTube	0	0	1
chr1:21819818-21820818	chr1	21819818	21820818	forebrainHindbrainMidbrain	0	0	1
chr1:21829740-21830740	chr1	21829740	21830740	forebrain	0	0	0
chr1:21960527-21961527	chr1	21960527	21961527	globallyOpen	1	1	1
chr1:22266130-22267130	chr1	22266130	22267130	midbrain	0	0	1
chr1:22268679-22269679	chr1	22268679	22269679	globallyOpen	1	1	1
chr1:22293965-22294965	chr1	22293965	22294965	midbrain	0	0	1
chr1:22486941-22487941	chr1	22486941	22487941	hindbrain	0	0	0
chr1:22533056-22534056	chr1	22533056	22534056	panNeuronal	0	0	1
chr1:22805537-22806537	chr1	22805537	22806537	globallyOpen	1	1	1
chr1:23061646-23062646	chr1	23061646	23062646	globallyOpen	1	1	1
chr1:23139076-23140076	chr1	23139076	23140076	midbrain	0	0	1
chr1:23141059-23142059	chr1	23141059	23142059	hindbrain	0	0	0
chr1:23255616-23256616	chr1	23255616	23256616	globallyOpen	1	1	1
chr1:23282265-23283265	chr1	23282265	23283265	heart	1	0	0
chr1:23320950-23321950	chr1	23320950	23321950	midbrain	0	0	1
chr1:23335456-23336456	chr1	23335456	23336456	heart	1	0	0
chr1:23382843-23383843	chr1	23382843	23383843	globallyOpen	1	1	1
chr1:23417231-23418231	chr1	23417231	23418231	heart	1	0	0
chr1:23574125-23575125	chr1	23574125	23575125	forebrain	0	0	0
chr1:23750577-23751577	chr1	23750577	23751577	neuralTube	0	0	0
chr1:23762101-23763101	chr1	23762101	23763101	panNeuronal	0	0	1
chr1:23792424-23793424	chr1	23792424	23793424	forebrainHindbrainMidbrain	0	0	1
chr1:23827054-23828054	chr1	23827054	23828054	globallyOpen	1	1	1
chr1:23921790-23922790	chr1	23921790	23922790	globallyOpen	1	1	1
chr1:23948501-23949501	chr1	23948501	23949501	forebrain	0	0	0
chr1:23959070-23960070	chr1	23959070	23960070	forebrain	0	0	0
chr1:24005139-24006139	chr1	24005139	24006139	globallyOpen	1	1	1
chr1:24099743-24100743	chr1	24099743	24100743	globallyOpen	1	1	1
chr1:24134458-24135458	chr1	24134458	24135458	hindbrainMidbrainNeuralTube	0	0	1
chr1:24171178-24172178	chr1	24171178	24172178	hindbrain	0	0	0
chr1:24195847-24196847	chr1	24195847	24196847	limb	0	1	0
chr1:24225896-24226896	chr1	24225896	24226896	limb	0	1	0
chr1:24230219-24231219	chr1	24230219	24231219	midbrain	0	0	1
chr1:24239748-24240748	chr1	24239748	24240748	forebrain	0	0	0
chr1:24245420-24246420	chr1	24245420	24246420	forebrain	0	0	0
chr1:24248704-24249704	chr1	24248704	24249704	hindbrainMidbrainNeuralTube	0	0	1
chr1:24302364-24303364	chr1	24302364	24303364	forebrain	0	0	0
chr1:24349558-24350558	chr1	24349558	24350558	hindbrain	0	0	0
chr1:24452233-24453233	chr1	24452233	24453233	hindbrain	0	0	0
chr1:24586091-24587091	chr1	24586091	24587091	globallyOpen	1	1	1
chr1:24586947-24587947	chr1	24586947	24587947	globallyOpen	1	1	1
chr1:24633422-24634422	chr1	24633422	24634422	midbrain	0	0	1
chr1:24677867-24678867	chr1	24677867	24678867	globallyOpen	1	1	1
chr1:24683633-24684633	chr1	24683633	24684633	globallyOpen	1	1	1
chr1:24938040-24939040	chr1	24938040	24939040	forebrain	0	0	0
chr1:24942600-24943600	chr1	24942600	24943600	hindbrain	0	0	0
chr1:25033111-25034111	chr1	25033111	25034111	panNeuronal	0	0	1
chr1:25087703-25088703	chr1	25087703	25088703	forebrain	0	0	0
chr1:25107329-25108329	chr1	25107329	25108329	midbrain	0	0	1
chr1:25178264-25179264	chr1	25178264	25179264	hindbrainMidbrainNeuralTube	0	0	1
chr1:25179808-25180808	chr1	25179808	25180808	forebrainHindbrainMidbrain	0	0	1
chr1:25180352-25181352	chr1	25180352	25181352	forebrain	0	0	0
chr1:25204343-25205343	chr1	25204343	25205343	midbrain	0	0	1
chr1:25228155-25229155	chr1	25228155	25229155	panNeuronal	0	0	1
chr1:25312033-25313033	chr1	25312033	25313033	hindbrain	0	0	0
chr1:25430196-25431196	chr1	25430196	25431196	hindbrain	0	0	0
chr1:25509976-25510976	chr1	25509976	25510976	hindbrainMidbrainNeuralTube	0	0	1
chr1:25829638-25830638	chr1	25829638	25830638	globallyOpen	1	1	1
chr1:25892015-25893015	chr1	25892015	25893015	panNeuronal	0	0	1
chr1:26229362-26230362	chr1	26229362	26230362	forebrainHindbrainMidbrain	0	0	1
chr1:26388222-26389222	chr1	26388222	26389222	forebrain	0	0	0
chr1:26686022-26687022	chr1	26686022	26687022	globallyOpen	1	1	1
chr1:26687006-26688006	chr1	26687006	26688006	globallyOpen	1	1	1
chr1:28213954-28214954	chr1	28213954	28214954	hindbrain	0	0	0
chr1:29216855-29217855	chr1	29216855	29217855	forebrain	0	0	0
chr1:29509296-29510296	chr1	29509296	29510296	forebrainHindbrainMidbrain	0	0	1
chr1:30008384-30009384	chr1	30008384	30009384	forebrainHindbrainMidbrain	0	0	1
chr1:30060505-30061505	chr1	30060505	30061505	forebrain	0	0	0
chr1:30419609-30420609	chr1	30419609	30420609	midbrain	0	0	1
chr1:30683663-30684663	chr1	30683663	30684663	midbrain	0	0	1
chr1:30700043-30701043	chr1	30700043	30701043	hindbrainMidbrainNeuralTube	0	0	1
chr1:30873199-30874199	chr1	30873199	30874199	globallyOpen	1	1	1
chr1:30949277-30950277	chr1	30949277	30950277	globallyOpen	1	1	1
chr1:31102604-31103604	chr1	31102604	31103604	heart	1	0	0
chr1:31153550-31154550	chr1	31153550	31154550	forebrainHindbrainMidbrain	0	0	1
chr1:31233291-31234291	chr1	31233291	31234291	panNeuronal	0	0	1
chr1:32172028-32173028	chr1	32172028	32173028	globallyOpen	1	1	1
chr1:32199558-32200558	chr1	32199558	32200558	midbrain	0	0	1
chr1:33023744-33024744	chr1	33023744	33024744	forebrain	0	0	0
chr1:33025077-33026077	chr1	33025077	33026077	forebrain	0	0	0
chr1:33026745-33027745	chr1	33026745	33027745	hindbrainMidbrainNeuralTube	0	0	1
chr1:33042121-33043121	chr1	33042121	33043121	midbrain	0	0	1
chr1:33201385-33202385	chr1	33201385	33202385	hindbrain	0	0	0
chr1:33214505-33215505	chr1	33214505	33215505	midbrain	0	0	1
chr1:33222763-33223763	chr1	33222763	33223763	hindbrain	0	0	0
chr1:33268792-33269792	chr1	33268792	33269792	forebrain	0	0	0
chr1:33333736-33334736	chr1	33333736	33334736	heart	1	0	0
chr1:33395418-33396418	chr1	33395418	33396418	hindbrain	0	0	0
chr1:33494494-33495494	chr1	33494494	33495494	hindbrainMidbrainNeuralTube	0	0	1
chr1:33594682-33595682	chr1	33594682	33595682	hindbrainMidbrainNeuralTube	0	0	1
chr1:33669207-33670207	chr1	33669207	33670207	globallyOpen	1	1	1
chr1:33719248-33720248	chr1	33719248	33720248	globallyOpen	1	1	1
chr1:33738991-33739991	chr1	33738991	33739991	globallyOpen	1	1	1
chr1:33757155-33758155	chr1	33757155	33758155	globallyOpen	1	1	1
chr1:33813803-33814803	chr1	33813803	33814803	globallyOpen	1	1	1
chr1:33907141-33908141	chr1	33907141	33908141	globallyOpen	1	1	1
chr1:34005226-34006226	chr1	34005226	34006226	globallyOpen	1	1	1
chr1:34010936-34011936	chr1	34010936	34011936	globallyOpen	1	1	1
chr1:34060048-34061048	chr1	34060048	34061048	hindbrainMidbrainNeuralTube	0	0	1
chr1:34060761-34061761	chr1	34060761	34061761	hindbrainMidbrainNeuralTube	0	0	1
chr1:34103437-34104437	chr1	34103437	34104437	globallyOpen	1	1	1
chr1:34150382-34151382	chr1	34150382	34151382	forebrainHindbrainMidbrain	0	0	1
chr1:34158456-34159456	chr1	34158456	34159456	hindbrain	0	0	0
chr1:34164223-34165223	chr1	34164223	34165223	hindbrain	0	0	0
chr1:34182508-34183508	chr1	34182508	34183508	hindbrainMidbrainNeuralTube	0	0	1
chr1:34211478-34212478	chr1	34211478	34212478	midbrain	0	0	1
chr1:34235942-34236942	chr1	34235942	34236942	globallyOpen	1	1	1
chr1:34299140-34300140	chr1	34299140	34300140	hindbrain	0	0	0
chr1:34438874-34439874	chr1	34438874	34439874	globallyOpen	1	1	1
chr1:34459151-34460151	chr1	34459151	34460151	globallyOpen	1	1	1
chr1:34472317-34473317	chr1	34472317	34473317	globallyOpen	1	1	1
chr1:34578921-34579921	chr1	34578921	34579921	globallyOpen	1	1	1
chr1:34602033-34603033	chr1	34602033	34603033	midbrain	0	0	1
chr1:34664977-34665977	chr1	34664977	34665977	panNeuronal	0	0	1
chr1:34677571-34678571	chr1	34677571	34678571	globallyOpen	1	1	1
chr1:34749145-34750145	chr1	34749145	34750145	forebrain	0	0	0
chr1:34801194-34802194	chr1	34801194	34802194	globallyOpen	1	1	1
chr1:34842510-34843510	chr1	34842510	34843510	globallyOpen	1	1	1
chr1:34849523-34850523	chr1	34849523	34850523	globallyOpen	1	1	1
chr1:34866882-34867882	chr1	34866882	34867882	hindbrain	0	0	0
chr1:35257215-35258215	chr1	35257215	35258215	hindbrain	0	0	0
chr1:35385126-35386126	chr1	35385126	35386126	neuralTube	0	0	0
chr1:35457239-35458239	chr1	35457239	35458239	neuralTube	0	0	0
chr1:35468810-35469810	chr1	35468810	35469810	hindbrain	0	0	0
chr1:35642277-35643277	chr1	35642277	35643277	hindbrain	0	0	0
chr1:35694766-35695766	chr1	35694766	35695766	panNeuronal	0	0	1
chr1:35811131-35812131	chr1	35811131	35812131	neuralTube	0	0	0
chr1:35869362-35870362	chr1	35869362	35870362	panNeuronal	0	0	1
chr1:35875078-35876078	chr1	35875078	35876078	forebrain	0	0	0
chr1:35926114-35927114	chr1	35926114	35927114	heart	1	0	0
chr1:35934898-35935898	chr1	35934898	35935898	heart	1	0	0
chr1:35943854-35944854	chr1	35943854	35944854	panNeuronal	0	0	1
chr1:36016842-36017842	chr1	36016842	36017842	globallyOpen	1	1	1
chr1:36064571-36065571	chr1	36064571	36065571	globallyOpen	1	1	1
chr1:36067619-36068619	chr1	36067619	36068619	globallyOpen	1	1	1
chr1:36243811-36244811	chr1	36243811	36244811	globallyOpen	1	1	1
chr1:36251172-36252172	chr1	36251172	36252172	hindbrain	0	0	0
chr1:36254629-36255629	chr1	36254629	36255629	heart	1	0	0
chr1:36307130-36308130	chr1	36307130	36308130	globallyOpen	1	1	1
chr1:36368451-36369451	chr1	36368451	36369451	globallyOpen	1	1	1
chr1:36444662-36445662	chr1	36444662	36445662	globallyOpen	1	1	1
chr1:36470885-36471885	chr1	36470885	36471885	globallyOpen	1	1	1
chr1:36492092-36493092	chr1	36492092	36493092	heart	1	0	0
chr1:36511202-36512202	chr1	36511202	36512202	globallyOpen	1	1	1
chr1:36546636-36547636	chr1	36546636	36547636	globallyOpen	1	1	1
chr1:36556564-36557564	chr1	36556564	36557564	globallyOpen	1	1	1
chr1:36579931-36580931	chr1	36579931	36580931	globallyOpen	1	1	1
chr1:36588190-36589190	chr1	36588190	36589190	limb	0	1	0
chr1:36595751-36596751	chr1	36595751	36596751	neuralTube	0	0	0
chr1:36634582-36635582	chr1	36634582	36635582	globallyOpen	1	1	1
chr1:36690751-36691751	chr1	36690751	36691751	globallyOpen	1	1	1
chr1:36709424-36710424	chr1	36709424	36710424	globallyOpen	1	1	1
chr1:36723392-36724392	chr1	36723392	36724392	limb	0	1	0
chr1:36784292-36785292	chr1	36784292	36785292	globallyOpen	1	1	1
chr1:36919460-36920460	chr1	36919460	36920460	heart	1	0	0
chr1:36921620-36922620	chr1	36921620	36922620	midbrain	0	0	1
chr1:36933783-36934783	chr1	36933783	36934783	heart	1	0	0
chr1:36939112-36940112	chr1	36939112	36940112	globallyOpen	1	1	1
chr1:37028674-37029674	chr1	37028674	37029674	globallyOpen	1	1	1
chr1:37081403-37082403	chr1	37081403	37082403	midbrain	0	0	1
chr1:37097114-37098114	chr1	37097114	37098114	forebrain	0	0	0
chr1:37121980-37122980	chr1	37121980	37122980	hindbrainMidbrainNeuralTube	0	0	1
chr1:37299446-37300446	chr1	37299446	37300446	globallyOpen	1	1	1
chr1:37429509-37430509	chr1	37429509	37430509	globallyOpen	1	1	1
chr1:37540542-37541542	chr1	37540542	37541542	globallyOpen	1	1	1
chr1:37719191-37720191	chr1	37719191	37720191	globallyOpen	1	1	1
chr1:37864477-37865477	chr1	37864477	37865477	globallyOpen	1	1	1
chr1:37871646-37872646	chr1	37871646	37872646	globallyOpen	1	1	1
chr1:37889942-37890942	chr1	37889942	37890942	globallyOpen	1	1	1
chr1:37996693-37997693	chr1	37996693	37997693	globallyOpen	1	1	1
chr1:38011281-38012281	chr1	38011281	38012281	heart	1	0	0
chr1:38129313-38130313	chr1	38129313	38130313	globallyOpen	1	1	1
chr1:38199965-38200965	chr1	38199965	38200965	forebrain	0	0	0
chr1:38262984-38263984	chr1	38262984	38263984	midbrain	0	0	1
chr1:38439518-38440518	chr1	38439518	38440518	hindbrainMidbrainNeuralTube	0	0	1
chr1:38503039-38504039	chr1	38503039	38504039	forebrain	0	0	0
chr1:38511862-38512862	chr1	38511862	38512862	limb	0	1	0
chr1:38545268-38546268	chr1	38545268	38546268	hindbrain	0	0	0
chr1:38565005-38566005	chr1	38565005	38566005	hindbrainMidbrainNeuralTube	0	0	1
chr1:38626798-38627798	chr1	38626798	38627798	globallyOpen	1	1	1
chr1:38642114-38643114	chr1	38642114	38643114	limb	0	1	0
chr1:38757465-38758465	chr1	38757465	38758465	limb	0	1	0
chr1:38760122-38761122	chr1	38760122	38761122	limb	0	1	0
chr1:38766555-38767555	chr1	38766555	38767555	globallyOpen	1	1	1
chr1:38767435-38768435	chr1	38767435	38768435	globallyOpen	1	1	1
chr1:38789644-38790644	chr1	38789644	38790644	hindbrainMidbrainNeuralTube	0	0	1
chr1:38835640-38836640	chr1	38835640	38836640	globallyOpen	1	1	1
chr1:38847743-38848743	chr1	38847743	38848743	panNeuronal	0	0	1
chr1:38897411-38898411	chr1	38897411	38898411	globallyOpen	1	1	1
chr1:38987067-38988067	chr1	38987067	38988067	globallyOpen	1	1	1
chr1:39000784-39001784	chr1	39000784	39001784	hindbrain	0	0	0
chr1:39046430-39047430	chr1	39046430	39047430	forebrain	0	0	0
chr1:39123040-39124040	chr1	39123040	39124040	neuralTube	0	0	0
chr1:39367010-39368010	chr1	39367010	39368010	globallyOpen	1	1	1
chr1:39438326-39439326	chr1	39438326	39439326	heart	1	0	0
chr1:39478258-39479258	chr1	39478258	39479258	globallyOpen	1	1	1
chr1:39535050-39536050	chr1	39535050	39536050	globallyOpen	1	1	1
chr1:39555596-39556596	chr1	39555596	39556596	neuralTube	0	0	0
chr1:39564314-39565314	chr1	39564314	39565314	hindbrain	0	0	0
chr1:39576778-39577778	chr1	39576778	39577778	globallyOpen	1	1	1
chr1:39636454-39637454	chr1	39636454	39637454	midbrain	0	0	1
chr1:39700831-39701831	chr1	39700831	39701831	globallyOpen	1	1	1
chr1:39720281-39721281	chr1	39720281	39721281	globallyOpen	1	1	1
chr1:39730549-39731549	chr1	39730549	39731549	forebrain	0	0	0
chr1:39761033-39762033	chr1	39761033	39762033	neuralTube	0	0	0
chr1:39884395-39885395	chr1	39884395	39885395	hindbrainMidbrainNeuralTube	0	0	1
chr1:39900164-39901164	chr1	39900164	39901164	globallyOpen	1	1	1
chr1:39947419-39948419	chr1	39947419	39948419	panNeuronal	0	0	1
chr1:39949780-39950780	chr1	39949780	39950780	heart	1	0	0
chr1:40085307-40086307	chr1	40085307	40086307	globallyOpen	1	1	1
chr1:40265957-40266957	chr1	40265957	40266957	globallyOpen	1	1	1
chr1:40514520-40515520	chr1	40514520	40515520	forebrain	0	0	0
chr1:40547000-40548000	chr1	40547000	40548000	hindbrain	0	0	0
chr1:40680903-40681903	chr1	40680903	40681903	globallyOpen	1	1	1
chr1:40789936-40790936	chr1	40789936	40790936	globallyOpen	1	1	1
chr1:41001198-41002198	chr1	41001198	41002198	midbrain	0	0	1
chr1:41140161-41141161	chr1	41140161	41141161	hindbrainMidbrainNeuralTube	0	0	1
chr1:41152298-41153298	chr1	41152298	41153298	hindbrain	0	0	0
chr1:41153320-41154320	chr1	41153320	41154320	neuralTube	0	0	0
chr1:41157285-41158285	chr1	41157285	41158285	panNeuronal	0	0	1
chr1:41166171-41167171	chr1	41166171	41167171	forebrainHindbrainMidbrain	0	0	1
chr1:41242716-41243716	chr1	41242716	41243716	hindbrain	0	0	0
chr1:41270884-41271884	chr1	41270884	41271884	forebrainHindbrainMidbrain	0	0	1
chr1:41389849-41390849	chr1	41389849	41390849	panNeuronal	0	0	1
chr1:41430807-41431807	chr1	41430807	41431807	midbrain	0	0	1
chr1:41604685-41605685	chr1	41604685	41605685	forebrain	0	0	0
chr1:41605459-41606459	chr1	41605459	41606459	forebrain	0	0	0
chr1:41651438-41652438	chr1	41651438	41652438	forebrain	0	0	0
chr1:41652241-41653241	chr1	41652241	41653241	forebrain	0	0	0
chr1:41742661-41743661	chr1	41742661	41743661	forebrain	0	0	0
chr1:41813904-41814904	chr1	41813904	41814904	forebrainHindbrainMidbrain	0	0	1
chr1:41887926-41888926	chr1	41887926	41888926	hindbrainMidbrainNeuralTube	0	0	1
chr1:41890741-41891741	chr1	41890741	41891741	forebrainHindbrainMidbrain	0	0	1
chr1:41918305-41919305	chr1	41918305	41919305	forebrain	0	0	0
chr1:41935644-41936644	chr1	41935644	41936644	forebrain	0	0	0
chr1:42108219-42109219	chr1	42108219	42109219	midbrain	0	0	1
chr1:42232723-42233723	chr1	42232723	42233723	forebrain	0	0	0
chr1:42242851-42243851	chr1	42242851	42243851	globallyOpen	1	1	1
chr1:42257450-42258450	chr1	42257450	42258450	panNeuronal	0	0	1
chr1:42398369-42399369	chr1	42398369	42399369	forebrainHindbrainMidbrain	0	0	1
chr1:42415978-42416978	chr1	42415978	42416978	hindbrain	0	0	0
chr1:42472127-42473127	chr1	42472127	42473127	neuralTube	0	0	0
chr1:42490912-42491912	chr1	42490912	42491912	panNeuronal	0	0	1
chr1:42539111-42540111	chr1	42539111	42540111	panNeuronal	0	0	1
chr1:42628478-42629478	chr1	42628478	42629478	hindbrainMidbrainNeuralTube	0	0	1
chr1:42629188-42630188	chr1	42629188	42630188	neuralTube	0	0	0
chr1:42684170-42685170	chr1	42684170	42685170	panNeuronal	0	0	1
chr1:42686266-42687266	chr1	42686266	42687266	panNeuronal	0	0	1
chr1:42691281-42692281	chr1	42691281	42692281	panNeuronal	0	0	1
chr1:42694409-42695409	chr1	42694409	42695409	panNeuronal	0	0	1
chr1:42703874-42704874	chr1	42703874	42704874	panNeuronal	0	0	1
chr1:42705328-42706328	chr1	42705328	42706328	hindbrainMidbrainNeuralTube	0	0	1
chr1:42713180-42714180	chr1	42713180	42714180	panNeuronal	0	0	1
chr1:42714146-42715146	chr1	42714146	42715146	panNeuronal	0	0	1
chr1:42741367-42742367	chr1	42741367	42742367	hindbrain	0	0	0
chr1:42782942-42783942	chr1	42782942	42783942	midbrain	0	0	1
chr1:42850660-42851660	chr1	42850660	42851660	globallyOpen	1	1	1
chr1:42876445-42877445	chr1	42876445	42877445	panNeuronal	0	0	1
chr1:42876939-42877939	chr1	42876939	42877939	panNeuronal	0	0	1
chr1:42888054-42889054	chr1	42888054	42889054	hindbrainMidbrainNeuralTube	0	0	1
chr1:42889037-42890037	chr1	42889037	42890037	forebrainHindbrainMidbrain	0	0	1
chr1:42914682-42915682	chr1	42914682	42915682	hindbrainMidbrainNeuralTube	0	0	1
chr1:42917463-42918463	chr1	42917463	42918463	forebrain	0	0	0
chr1:42952562-42953562	chr1	42952562	42953562	globallyOpen	1	1	1
chr1:43005566-43006566	chr1	43005566	43006566	globallyOpen	1	1	1
chr1:43091969-43092969	chr1	43091969	43092969	globallyOpen	1	1	1
chr1:43098126-43099126	chr1	43098126	43099126	globallyOpen	1	1	1
chr1:43163228-43164228	chr1	43163228	43164228	globallyOpen	1	1	1
chr1:43247287-43248287	chr1	43247287	43248287	heart	1	0	0
chr1:43264105-43265105	chr1	43264105	43265105	forebrain	0	0	0
chr1:43357870-43358870	chr1	43357870	43358870	hindbrainMidbrainNeuralTube	0	0	1
chr1:43360433-43361433	chr1	43360433	43361433	hindbrainMidbrainNeuralTube	0	0	1
chr1:43413915-43414915	chr1	43413915	43414915	heart	1	0	0
chr1:43445126-43446126	chr1	43445126	43446126	globallyOpen	1	1	1
chr1:43504028-43505028	chr1	43504028	43505028	forebrainHindbrainMidbrain	0	0	1
chr1:43590353-43591353	chr1	43590353	43591353	limb	0	1	0
chr1:43698168-43699168	chr1	43698168	43699168	globallyOpen	1	1	1
chr1:43754363-43755363	chr1	43754363	43755363	midbrain	0	0	1
chr1:43827296-43828296	chr1	43827296	43828296	globallyOpen	1	1	1
chr1:43933259-43934259	chr1	43933259	43934259	globallyOpen	1	1	1
chr1:44101892-44102892	chr1	44101892	44102892	globallyOpen	1	1	1
chr1:44118260-44119260	chr1	44118260	44119260	globallyOpen	1	1	1
chr1:44147188-44148188	chr1	44147188	44148188	globallyOpen	1	1	1
chr1:44198201-44199201	chr1	44198201	44199201	globallyOpen	1	1	1
chr1:44551119-44552119	chr1	44551119	44552119	globallyOpen	1	1	1
chr1:44552898-44553898	chr1	44552898	44553898	forebrain	0	0	0
chr1:44591442-44592442	chr1	44591442	44592442	midbrain	0	0	1
chr1:44679071-44680071	chr1	44679071	44680071	limb	0	1	0
chr1:44720513-44721513	chr1	44720513	44721513	midbrain	0	0	1
chr1:45042954-45043954	chr1	45042954	45043954	limb	0	1	0
chr1:45313655-45314655	chr1	45313655	45314655	hindbrain	0	0	0
chr1:45431602-45432602	chr1	45431602	45432602	forebrainHindbrainMidbrain	0	0	1
chr1:45501905-45502905	chr1	45501905	45502905	globallyOpen	1	1	1
chr1:45675493-45676493	chr1	45675493	45676493	limb	0	1	0
chr1:45767145-45768145	chr1	45767145	45768145	limb	0	1	0
chr1:45794919-45795919	chr1	45794919	45795919	globallyOpen	1	1	1
chr1:45904802-45905802	chr1	45904802	45905802	globallyOpen	1	1	1
chr1:45925030-45926030	chr1	45925030	45926030	globallyOpen	1	1	1
chr1:46066347-46067347	chr1	46066347	46067347	globallyOpen	1	1	1
chr1:46196571-46197571	chr1	46196571	46197571	midbrain	0	0	1
chr1:46394325-46395325	chr1	46394325	46395325	hindbrain	0	0	0
chr1:46425164-46426164	chr1	46425164	46426164	globallyOpen	1	1	1
chr1:46544759-46545759	chr1	46544759	46545759	neuralTube	0	0	0
chr1:46743806-46744806	chr1	46743806	46744806	forebrain	0	0	0
chr1:46829741-46830741	chr1	46829741	46830741	forebrain	0	0	0
chr1:46853023-46854023	chr1	46853023	46854023	globallyOpen	1	1	1
chr1:47019025-47020025	chr1	47019025	47020025	heart	1	0	0
chr1:47096913-47097913	chr1	47096913	47097913	forebrain	0	0	0
chr1:47103096-47104096	chr1	47103096	47104096	forebrain	0	0	0
chr1:47163514-47164514	chr1	47163514	47164514	forebrain	0	0	0
chr1:47277458-47278458	chr1	47277458	47278458	hindbrain	0	0	0
chr1:47646318-47647318	chr1	47646318	47647318	neuralTube	0	0	0
chr1:50651972-50652972	chr1	50651972	50652972	hindbrain	0	0	0
chr1:50926789-50927789	chr1	50926789	50927789	globallyOpen	1	1	1
chr1:51089542-51090542	chr1	51089542	51090542	neuralTube	0	0	0
chr1:51089936-51090936	chr1	51089936	51090936	neuralTube	0	0	0
chr1:51096397-51097397	chr1	51096397	51097397	neuralTube	0	0	0
chr1:51125225-51126225	chr1	51125225	51126225	hindbrain	0	0	0
chr1:51216081-51217081	chr1	51216081	51217081	hindbrain	0	0	0
chr1:51265695-51266695	chr1	51265695	51266695	heart	1	0	0
chr1:51288533-51289533	chr1	51288533	51289533	heart	1	0	0
chr1:51333370-51334370	chr1	51333370	51334370	globallyOpen	1	1	1
chr1:51349287-51350287	chr1	51349287	51350287	midbrain	0	0	1
chr1:51477922-51478922	chr1	51477922	51478922	globallyOpen	1	1	1
chr1:51508780-51509780	chr1	51508780	51509780	heart	1	0	0
chr1:51579724-51580724	chr1	51579724	51580724	midbrain	0	0	1
chr1:51617198-51618198	chr1	51617198	51618198	hindbrainMidbrainNeuralTube	0	0	1
chr1:51649867-51650867	chr1	51649867	51650867	panNeuronal	0	0	1
chr1:51697258-51698258	chr1	51697258	51698258	panNeuronal	0	0	1
chr1:51795487-51796487	chr1	51795487	51796487	forebrainHindbrainMidbrain	0	0	1
chr1:51797756-51798756	chr1	51797756	51798756	midbrain	0	0	1
chr1:51887896-51888896	chr1	51887896	51888896	hindbrainMidbrainNeuralTube	0	0	1
chr1:51895748-51896748	chr1	51895748	51896748	midbrain	0	0	1
chr1:51914572-51915572	chr1	51914572	51915572	globallyOpen	1	1	1
chr1:51922522-51923522	chr1	51922522	51923522	globallyOpen	1	1	1
chr1:51996525-51997525	chr1	51996525	51997525	heart	1	0	0
chr1:52079359-52080359	chr1	52079359	52080359	forebrainHindbrainMidbrain	0	0	1
chr1:52098353-52099353	chr1	52098353	52099353	forebrain	0	0	0
chr1:52113123-52114123	chr1	52113123	52114123	globallyOpen	1	1	1
chr1:52118869-52119869	chr1	52118869	52119869	globallyOpen	1	1	1
chr1:52146205-52147205	chr1	52146205	52147205	globallyOpen	1	1	1
chr1:52151947-52152947	chr1	52151947	52152947	heart	1	0	0
chr1:52232602-52233602	chr1	52232602	52233602	globallyOpen	1	1	1
chr1:52306433-52307433	chr1	52306433	52307433	forebrain	0	0	0
chr1:52470199-52471199	chr1	52470199	52471199	hindbrainMidbrainNeuralTube	0	0	1
chr1:52499820-52500820	chr1	52499820	52500820	globallyOpen	1	1	1
chr1:52577882-52578882	chr1	52577882	52578882	heart	1	0	0
chr1:52596934-52597934	chr1	52596934	52597934	forebrain	0	0	0
chr1:52597454-52598454	chr1	52597454	52598454	forebrain	0	0	0
chr1:52630182-52631182	chr1	52630182	52631182	globallyOpen	1	1	1
chr1:52652592-52653592	chr1	52652592	52653592	limb	0	1	0
chr1:52676245-52677245	chr1	52676245	52677245	heart	1	0	0
chr1:52726491-52727491	chr1	52726491	52727491	panNeuronal	0	0	1
chr1:52816844-52817844	chr1	52816844	52817844	globallyOpen	1	1	1
chr1:52844360-52845360	chr1	52844360	52845360	globallyOpen	1	1	1
chr1:52952214-52953214	chr1	52952214	52953214	globallyOpen	1	1	1
chr1:52953193-52954193	chr1	52953193	52954193	hindbrainMidbrainNeuralTube	0	0	1
chr1:53296536-53297536	chr1	53296536	53297536	globallyOpen	1	1	1
chr1:53312918-53313918	chr1	53312918	53313918	globallyOpen	1	1	1
chr1:53352212-53353212	chr1	53352212	53353212	globallyOpen	1	1	1
chr1:53706346-53707346	chr1	53706346	53707346	panNeuronal	0	0	1
chr1:53739705-53740705	chr1	53739705	53740705	panNeuronal	0	0	1
chr1:53784582-53785582	chr1	53784582	53785582	globallyOpen	1	1	1
chr1:54119328-54120328	chr1	54119328	54120328	forebrainHindbrainMidbrain	0	0	1
chr1:54194200-54195200	chr1	54194200	54195200	globallyOpen	1	1	1
chr1:54249948-54250948	chr1	54249948	54250948	globallyOpen	1	1	1
chr1:54438417-54439417	chr1	54438417	54439417	globallyOpen	1	1	1
chr1:54484586-54485586	chr1	54484586	54485586	midbrain	0	0	1
chr1:54557119-54558119	chr1	54557119	54558119	globallyOpen	1	1	1
chr1:54578410-54579410	chr1	54578410	54579410	midbrain	0	0	1
chr1:54585249-54586249	chr1	54585249	54586249	forebrainHindbrainMidbrain	0	0	1
chr1:54639163-54640163	chr1	54639163	54640163	forebrainHindbrainMidbrain	0	0	1
chr1:54664476-54665476	chr1	54664476	54665476	hindbrain	0	0	0
chr1:54749644-54750644	chr1	54749644	54750644	heart	1	0	0
chr1:54762139-54763139	chr1	54762139	54763139	forebrain	0	0	0
chr1:54791111-54792111	chr1	54791111	54792111	forebrain	0	0	0
chr1:54853192-54854192	chr1	54853192	54854192	forebrain	0	0	0
chr1:54877079-54878079	chr1	54877079	54878079	forebrain	0	0	0
chr1:54906809-54907809	chr1	54906809	54907809	limb	0	1	0
chr1:54925794-54926794	chr1	54925794	54926794	globallyOpen	1	1	1
chr1:55026872-55027872	chr1	55026872	55027872	globallyOpen	1	1	1
chr1:55052167-55053167	chr1	55052167	55053167	globallyOpen	1	1	1
chr1:55087670-55088670	chr1	55087670	55088670	globallyOpen	1	1	1
chr1:55130653-55131653	chr1	55130653	55131653	globallyOpen	1	1	1
chr1:55186460-55187460	chr1	55186460	55187460	forebrainHindbrainMidbrain	0	0	1
chr1:55192992-55193992	chr1	55192992	55193992	heart	1	0	0
chr1:55198541-55199541	chr1	55198541	55199541	forebrain	0	0	0
chr1:55226071-55227071	chr1	55226071	55227071	forebrain	0	0	0
chr1:55236561-55237561	chr1	55236561	55237561	globallyOpen	1	1	1
chr1:55363065-55364065	chr1	55363065	55364065	globallyOpen	1	1	1
chr1:55382817-55383817	chr1	55382817	55383817	forebrainHindbrainMidbrain	0	0	1
chr1:55405222-55406222	chr1	55405222	55406222	globallyOpen	1	1	1
chr1:55489037-55490037	chr1	55489037	55490037	midbrain	0	0	1
chr1:55500683-55501683	chr1	55500683	55501683	forebrainHindbrainMidbrain	0	0	1
chr1:55665108-55666108	chr1	55665108	55666108	forebrainHindbrainMidbrain	0	0	1
chr1:55665979-55666979	chr1	55665979	55666979	hindbrainMidbrainNeuralTube	0	0	1
chr1:55704425-55705425	chr1	55704425	55705425	forebrainHindbrainMidbrain	0	0	1
chr1:55704905-55705905	chr1	55704905	55705905	forebrain	0	0	0
chr1:55873911-55874911	chr1	55873911	55874911	hindbrainMidbrainNeuralTube	0	0	1
chr1:55888332-55889332	chr1	55888332	55889332	midbrain	0	0	1
chr1:56670913-56671913	chr1	56670913	56671913	forebrain	0	0	0
chr1:56725769-56726769	chr1	56725769	56726769	forebrainHindbrainMidbrain	0	0	1
chr1:56832646-56833646	chr1	56832646	56833646	panNeuronal	0	0	1
chr1:56833784-56834784	chr1	56833784	56834784	hindbrainMidbrainNeuralTube	0	0	1
chr1:56844352-56845352	chr1	56844352	56845352	hindbrainMidbrainNeuralTube	0	0	1
chr1:56972367-56973367	chr1	56972367	56973367	globallyOpen	1	1	1
chr1:57095847-57096847	chr1	57095847	57096847	limb	0	1	0
chr1:57096386-57097386	chr1	57096386	57097386	limb	0	1	0
chr1:57173956-57174956	chr1	57173956	57174956	forebrain	0	0	0
chr1:57205047-57206047	chr1	57205047	57206047	forebrainHindbrainMidbrain	0	0	1
chr1:57217915-57218915	chr1	57217915	57218915	panNeuronal	0	0	1
chr1:57243602-57244602	chr1	57243602	57244602	hindbrainMidbrainNeuralTube	0	0	1
chr1:57266344-57267344	chr1	57266344	57267344	forebrain	0	0	0
chr1:57376991-57377991	chr1	57376991	57377991	globallyOpen	1	1	1
chr1:57405999-57406999	chr1	57405999	57406999	globallyOpen	1	1	1
chr1:57607690-57608690	chr1	57607690	57608690	forebrain	0	0	0
chr1:57612897-57613897	chr1	57612897	57613897	hindbrain	0	0	0
chr1:57774325-57775325	chr1	57774325	57775325	globallyOpen	1	1	1
chr1:57846713-57847713	chr1	57846713	57847713	forebrainHindbrainMidbrain	0	0	1
chr1:57861592-57862592	chr1	57861592	57862592	panNeuronal	0	0	1
chr1:57871739-57872739	chr1	57871739	57872739	midbrain	0	0	1
chr1:57875142-57876142	chr1	57875142	57876142	hindbrain	0	0	0
chr1:57969556-57970556	chr1	57969556	57970556	globallyOpen	1	1	1
chr1:57995321-57996321	chr1	57995321	57996321	globallyOpen	1	1	1
chr1:58030898-58031898	chr1	58030898	58031898	hindbrain	0	0	0
chr1:58046618-58047618	chr1	58046618	58047618	hindbrain	0	0	0
chr1:58188294-58189294	chr1	58188294	58189294	hindbrainMidbrainNeuralTube	0	0	1
chr1:58295967-58296967	chr1	58295967	58296967	neuralTube	0	0	0
chr1:58392205-58393205	chr1	58392205	58393205	globallyOpen	1	1	1
chr1:58422562-58423562	chr1	58422562	58423562	globallyOpen	1	1	1
chr1:58423520-58424520	chr1	58423520	58424520	globallyOpen	1	1	1
chr1:58444943-58445943	chr1	58444943	58445943	globallyOpen	1	1	1
chr1:58504335-58505335	chr1	58504335	58505335	globallyOpen	1	1	1
chr1:58585672-58586672	chr1	58585672	58586672	globallyOpen	1	1	1
chr1:58711184-58712184	chr1	58711184	58712184	globallyOpen	1	1	1
chr1:58712106-58713106	chr1	58712106	58713106	globallyOpen	1	1	1
chr1:58953721-58954721	chr1	58953721	58954721	heart	1	0	0
chr1:58972946-58973946	chr1	58972946	58973946	globallyOpen	1	1	1
chr1:59119438-59120438	chr1	59119438	59120438	globallyOpen	1	1	1
chr1:59236812-59237812	chr1	59236812	59237812	globallyOpen	1	1	1
chr1:59269721-59270721	chr1	59269721	59270721	limb	0	1	0
chr1:59314665-59315665	chr1	59314665	59315665	panNeuronal	0	0	1
chr1:59315762-59316762	chr1	59315762	59316762	forebrain	0	0	0
chr1:59322116-59323116	chr1	59322116	59323116	limb	0	1	0
chr1:59334007-59335007	chr1	59334007	59335007	limb	0	1	0
chr1:59340480-59341480	chr1	59340480	59341480	forebrainHindbrainMidbrain	0	0	1
chr1:59375764-59376764	chr1	59375764	59376764	hindbrainMidbrainNeuralTube	0	0	1
chr1:59394329-59395329	chr1	59394329	59395329	forebrain	0	0	0
chr1:59414276-59415276	chr1	59414276	59415276	hindbrain	0	0	0
chr1:59422663-59423663	chr1	59422663	59423663	globallyOpen	1	1	1
chr1:59437507-59438507	chr1	59437507	59438507	hindbrainMidbrainNeuralTube	0	0	1
chr1:59481508-59482508	chr1	59481508	59482508	globallyOpen	1	1	1
chr1:59483349-59484349	chr1	59483349	59484349	globallyOpen	1	1	1
chr1:59515907-59516907	chr1	59515907	59516907	globallyOpen	1	1	1
chr1:59523568-59524568	chr1	59523568	59524568	hindbrainMidbrainNeuralTube	0	0	1
chr1:59535060-59536060	chr1	59535060	59536060	forebrain	0	0	0
chr1:59574213-59575213	chr1	59574213	59575213	forebrainHindbrainMidbrain	0	0	1
chr1:59670094-59671094	chr1	59670094	59671094	globallyOpen	1	1	1
chr1:59684384-59685384	chr1	59684384	59685384	globallyOpen	1	1	1
chr1:59762825-59763825	chr1	59762825	59763825	globallyOpen	1	1	1
chr1:59912383-59913383	chr1	59912383	59913383	globallyOpen	1	1	1
chr1:60042408-60043408	chr1	60042408	60043408	globallyOpen	1	1	1
chr1:60097680-60098680	chr1	60097680	60098680	globallyOpen	1	1	1
chr1:60179904-60180904	chr1	60179904	60180904	globallyOpen	1	1	1
chr1:60342721-60343721	chr1	60342721	60343721	globallyOpen	1	1	1
chr1:60408977-60409977	chr1	60408977	60409977	globallyOpen	1	1	1
chr1:60566248-60567248	chr1	60566248	60567248	globallyOpen	1	1	1
chr1:60850722-60851722	chr1	60850722	60851722	hindbrainMidbrainNeuralTube	0	0	1
chr1:60860239-60861239	chr1	60860239	60861239	hindbrainMidbrainNeuralTube	0	0	1
chr1:60862676-60863676	chr1	60862676	60863676	limb	0	1	0
chr1:61111701-61112701	chr1	61111701	61112701	limb	0	1	0
chr1:61146083-61147083	chr1	61146083	61147083	forebrain	0	0	0
chr1:61180807-61181807	chr1	61180807	61181807	forebrain	0	0	0
chr1:61265543-61266543	chr1	61265543	61266543	forebrain	0	0	0
chr1:61300810-61301810	chr1	61300810	61301810	forebrain	0	0	0
chr1:61472162-61473162	chr1	61472162	61473162	hindbrain	0	0	0
chr1:61531253-61532253	chr1	61531253	61532253	forebrain	0	0	0
chr1:61638216-61639216	chr1	61638216	61639216	globallyOpen	1	1	1
chr1:61684893-61685893	chr1	61684893	61685893	midbrain	0	0	1
chr1:61967496-61968496	chr1	61967496	61968496	midbrain	0	0	1
chr1:61997450-61998450	chr1	61997450	61998450	forebrainHindbrainMidbrain	0	0	1
chr1:62053033-62054033	chr1	62053033	62054033	forebrain	0	0	0
chr1:62355162-62356162	chr1	62355162	62356162	forebrain	0	0	0
chr1:62382905-62383905	chr1	62382905	62383905	limb	0	1	0
chr1:62664612-62665612	chr1	62664612	62665612	heart	1	0	0
chr1:62682165-62683165	chr1	62682165	62683165	hindbrain	0	0	0
chr1:62682687-62683687	chr1	62682687	62683687	hindbrain	0	0	0
chr1:62683250-62684250	chr1	62683250	62684250	hindbrain	0	0	0
chr1:62702704-62703704	chr1	62702704	62703704	globallyOpen	1	1	1
chr1:62705965-62706965	chr1	62705965	62706965	globallyOpen	1	1	1
chr1:62800073-62801073	chr1	62800073	62801073	heart	1	0	0
chr1:62850935-62851935	chr1	62850935	62851935	neuralTube	0	0	0
chr1:62902769-62903769	chr1	62902769	62903769	midbrain	0	0	1
chr1:62933897-62934897	chr1	62933897	62934897	forebrainHindbrainMidbrain	0	0	1
chr1:63113637-63114637	chr1	63113637	63114637	globallyOpen	1	1	1
chr1:63129915-63130915	chr1	63129915	63130915	heart	1	0	0
chr1:63176218-63177218	chr1	63176218	63177218	globallyOpen	1	1	1
chr1:63180555-63181555	chr1	63180555	63181555	globallyOpen	1	1	1
chr1:63203904-63204904	chr1	63203904	63204904	globallyOpen	1	1	1
chr1:63246702-63247702	chr1	63246702	63247702	globallyOpen	1	1	1
chr1:63252579-63253579	chr1	63252579	63253579	forebrainHindbrainMidbrain	0	0	1
chr1:63272632-63273632	chr1	63272632	63273632	globallyOpen	1	1	1
chr1:63367618-63368618	chr1	63367618	63368618	neuralTube	0	0	0
chr1:63445452-63446452	chr1	63445452	63446452	globallyOpen	1	1	1
chr1:63552711-63553711	chr1	63552711	63553711	limb	0	1	0
chr1:63573112-63574112	chr1	63573112	63574112	hindbrainMidbrainNeuralTube	0	0	1
chr1:63730052-63731052	chr1	63730052	63731052	globallyOpen	1	1	1
chr1:63819515-63820515	chr1	63819515	63820515	forebrain	0	0	0
chr1:63828061-63829061	chr1	63828061	63829061	hindbrainMidbrainNeuralTube	0	0	1
chr1:63977117-63978117	chr1	63977117	63978117	forebrain	0	0	0
chr1:63993892-63994892	chr1	63993892	63994892	panNeuronal	0	0	1
chr1:64018359-64019359	chr1	64018359	64019359	heart	1	0	0
chr1:64060343-64061343	chr1	64060343	64061343	hindbrainMidbrainNeuralTube	0	0	1
chr1:64066375-64067375	chr1	64066375	64067375	panNeuronal	0	0	1
chr1:64087672-64088672	chr1	64087672	64088672	globallyOpen	1	1	1
chr1:64121106-64122106	chr1	64121106	64122106	globallyOpen	1	1	1
chr1:64191242-64192242	chr1	64191242	64192242	forebrain	0	0	0
chr1:64223425-64224425	chr1	64223425	64224425	hindbrain	0	0	0
chr1:64305177-64306177	chr1	64305177	64306177	hindbrain	0	0	0
chr1:64337610-64338610	chr1	64337610	64338610	hindbrain	0	0	0
chr1:64380879-64381879	chr1	64380879	64381879	hindbrainMidbrainNeuralTube	0	0	1
chr1:64445544-64446544	chr1	64445544	64446544	panNeuronal	0	0	1
chr1:64488160-64489160	chr1	64488160	64489160	midbrain	0	0	1
chr1:64532179-64533179	chr1	64532179	64533179	globallyOpen	1	1	1
chr1:64616687-64617687	chr1	64616687	64617687	globallyOpen	1	1	1
chr1:64690218-64691218	chr1	64690218	64691218	globallyOpen	1	1	1
chr1:64737230-64738230	chr1	64737230	64738230	globallyOpen	1	1	1
chr1:64779371-64780371	chr1	64779371	64780371	forebrain	0	0	0
chr1:64847764-64848764	chr1	64847764	64848764	midbrain	0	0	1
chr1:64853103-64854103	chr1	64853103	64854103	panNeuronal	0	0	1
chr1:64916381-64917381	chr1	64916381	64917381	forebrain	0	0	0
chr1:64956058-64957058	chr1	64956058	64957058	globallyOpen	1	1	1
chr1:64974974-64975974	chr1	64974974	64975974	forebrainHindbrainMidbrain	0	0	1
chr1:64977882-64978882	chr1	64977882	64978882	neuralTube	0	0	0
chr1:65178631-65179631	chr1	65178631	65179631	globallyOpen	1	1	1
chr1:65186103-65187103	chr1	65186103	65187103	globallyOpen	1	1	1
chr1:65314205-65315205	chr1	65314205	65315205	neuralTube	0	0	0
chr1:65564825-65565825	chr1	65564825	65565825	hindbrain	0	0	0
chr1:65925967-65926967	chr1	65925967	65926967	forebrain	0	0	0
chr1:66003841-66004841	chr1	66003841	66004841	neuralTube	0	0	0
chr1:66174484-66175484	chr1	66174484	66175484	globallyOpen	1	1	1
chr1:66195048-66196048	chr1	66195048	66196048	hindbrain	0	0	0
chr1:66251672-66252672	chr1	66251672	66252672	forebrain	0	0	0
chr1:66266212-66267212	chr1	66266212	66267212	hindbrainMidbrainNeuralTube	0	0	1
chr1:66320230-66321230	chr1	66320230	66321230	panNeuronal	0	0	1
chr1:66335454-66336454	chr1	66335454	66336454	forebrain	0	0	0
chr1:66348927-66349927	chr1	66348927	66349927	midbrain	0	0	1
chr1:66386292-66387292	chr1	66386292	66387292	panNeuronal	0	0	1
chr1:66388297-66389297	chr1	66388297	66389297	hindbrainMidbrainNeuralTube	0	0	1
chr1:66401537-66402537	chr1	66401537	66402537	midbrain	0	0	1
chr1:66407040-66408040	chr1	66407040	66408040	hindbrain	0	0	0
chr1:66467560-66468560	chr1	66467560	66468560	globallyOpen	1	1	1
chr1:66494982-66495982	chr1	66494982	66495982	forebrainHindbrainMidbrain	0	0	1
chr1:66654756-66655756	chr1	66654756	66655756	panNeuronal	0	0	1
chr1:66700226-66701226	chr1	66700226	66701226	globallyOpen	1	1	1
chr1:66817006-66818006	chr1	66817006	66818006	globallyOpen	1	1	1
chr1:66861424-66862424	chr1	66861424	66862424	globallyOpen	1	1	1
chr1:66862524-66863524	chr1	66862524	66863524	globallyOpen	1	1	1
chr1:67038294-67039294	chr1	67038294	67039294	globallyOpen	1	1	1
chr1:67061035-67062035	chr1	67061035	67062035	forebrainHindbrainMidbrain	0	0	1
chr1:67365594-67366594	chr1	67365594	67366594	forebrainHindbrainMidbrain	0	0	1
chr1:67385062-67386062	chr1	67385062	67386062	midbrain	0	0	1
chr1:67640050-67641050	chr1	67640050	67641050	hindbrainMidbrainNeuralTube	0	0	1
chr1:67794709-67795709	chr1	67794709	67795709	neuralTube	0	0	0
chr1:67935435-67936435	chr1	67935435	67936435	midbrain	0	0	1
chr1:68046373-68047373	chr1	68046373	68047373	panNeuronal	0	0	1
chr1:68089345-68090345	chr1	68089345	68090345	midbrain	0	0	1
chr1:68142171-68143171	chr1	68142171	68143171	forebrain	0	0	0
chr1:68178189-68179189	chr1	68178189	68179189	neuralTube	0	0	0
chr1:68400702-68401702	chr1	68400702	68401702	forebrain	0	0	0
chr1:68666529-68667529	chr1	68666529	68667529	forebrain	0	0	0
chr1:68831253-68832253	chr1	68831253	68832253	midbrain	0	0	1
chr1:69009785-69010785	chr1	69009785	69010785	hindbrain	0	0	0
chr1:69023031-69024031	chr1	69023031	69024031	forebrain	0	0	0
chr1:69024600-69025600	chr1	69024600	69025600	panNeuronal	0	0	1
chr1:69046308-69047308	chr1	69046308	69047308	forebrain	0	0	0
chr1:69105219-69106219	chr1	69105219	69106219	panNeuronal	0	0	1
chr1:69106603-69107603	chr1	69106603	69107603	globallyOpen	1	1	1
chr1:69157026-69158026	chr1	69157026	69158026	panNeuronal	0	0	1
chr1:69241458-69242458	chr1	69241458	69242458	globallyOpen	1	1	1
chr1:69430392-69431392	chr1	69430392	69431392	midbrain	0	0	1
chr1:69498597-69499597	chr1	69498597	69499597	hindbrain	0	0	0
chr1:69538304-69539304	chr1	69538304	69539304	hindbrain	0	0	0
chr1:69686592-69687592	chr1	69686592	69687592	globallyOpen	1	1	1
chr1:69728953-69729953	chr1	69728953	69729953	forebrainHindbrainMidbrain	0	0	1
chr1:69789962-69790962	chr1	69789962	69790962	hindbrainMidbrainNeuralTube	0	0	1
chr1:69826386-69827386	chr1	69826386	69827386	globallyOpen	1	1	1
chr1:70073155-70074155	chr1	70073155	70074155	hindbrainMidbrainNeuralTube	0	0	1
chr1:70085009-70086009	chr1	70085009	70086009	midbrain	0	0	1
chr1:70265645-70266645	chr1	70265645	70266645	forebrainHindbrainMidbrain	0	0	1
chr1:70441830-70442830	chr1	70441830	70442830	forebrain	0	0	0
chr1:70624507-70625507	chr1	70624507	70625507	forebrainHindbrainMidbrain	0	0	1
chr1:70725250-70726250	chr1	70725250	70726250	hindbrain	0	0	0
chr1:70880942-70881942	chr1	70880942	70881942	midbrain	0	0	1
chr1:70901929-70902929	chr1	70901929	70902929	heart	1	0	0
chr1:71036590-71037590	chr1	71036590	71037590	forebrainHindbrainMidbrain	0	0	1
chr1:71102503-71103503	chr1	71102503	71103503	globallyOpen	1	1	1
chr1:71116880-71117880	chr1	71116880	71117880	hindbrainMidbrainNeuralTube	0	0	1
chr1:71291579-71292579	chr1	71291579	71292579	hindbrain	0	0	0
chr1:71341104-71342104	chr1	71341104	71342104	forebrain	0	0	0
chr1:71342875-71343875	chr1	71342875	71343875	midbrain	0	0	1
chr1:71506922-71507922	chr1	71506922	71507922	panNeuronal	0	0	1
chr1:71556620-71557620	chr1	71556620	71557620	globallyOpen	1	1	1
chr1:71614334-71615334	chr1	71614334	71615334	panNeuronal	0	0	1
chr1:71652778-71653778	chr1	71652778	71653778	globallyOpen	1	1	1
chr1:71673159-71674159	chr1	71673159	71674159	panNeuronal	0	0	1
chr1:71681018-71682018	chr1	71681018	71682018	heart	1	0	0
chr1:71837430-71838430	chr1	71837430	71838430	forebrain	0	0	0
chr1:72050597-72051597	chr1	72050597	72051597	hindbrain	0	0	0
chr1:72123277-72124277	chr1	72123277	72124277	globallyOpen	1	1	1
chr1:72170846-72171846	chr1	72170846	72171846	hindbrain	0	0	0
chr1:72182743-72183743	chr1	72182743	72183743	globallyOpen	1	1	1
chr1:72211612-72212612	chr1	72211612	72212612	globallyOpen	1	1	1
chr1:72225556-72226556	chr1	72225556	72226556	globallyOpen	1	1	1
chr1:72236038-72237038	chr1	72236038	72237038	globallyOpen	1	1	1
chr1:72243458-72244458	chr1	72243458	72244458	globallyOpen	1	1	1
chr1:72254308-72255308	chr1	72254308	72255308	globallyOpen	1	1	1
chr1:72283801-72284801	chr1	72283801	72284801	globallyOpen	1	1	1
chr1:72286453-72287453	chr1	72286453	72287453	hindbrainMidbrainNeuralTube	0	0	1
chr1:72306874-72307874	chr1	72306874	72307874	globallyOpen	1	1	1
chr1:72309472-72310472	chr1	72309472	72310472	limb	0	1	0
chr1:72406262-72407262	chr1	72406262	72407262	hindbrain	0	0	0
chr1:72414276-72415276	chr1	72414276	72415276	neuralTube	0	0	0
chr1:72454336-72455336	chr1	72454336	72455336	hindbrain	0	0	0
chr1:72455695-72456695	chr1	72455695	72456695	neuralTube	0	0	0
chr1:72577132-72578132	chr1	72577132	72578132	hindbrainMidbrainNeuralTube	0	0	1
chr1:72582576-72583576	chr1	72582576	72583576	globallyOpen	1	1	1
chr1:72609611-72610611	chr1	72609611	72610611	hindbrain	0	0	0
chr1:72710550-72711550	chr1	72710550	72711550	globallyOpen	1	1	1
chr1:72720067-72721067	chr1	72720067	72721067	hindbrain	0	0	0
chr1:72780520-72781520	chr1	72780520	72781520	midbrain	0	0	1
chr1:72805629-72806629	chr1	72805629	72806629	globallyOpen	1	1	1
chr1:72813201-72814201	chr1	72813201	72814201	forebrainHindbrainMidbrain	0	0	1
chr1:72823690-72824690	chr1	72823690	72824690	panNeuronal	0	0	1
chr1:72826057-72827057	chr1	72826057	72827057	globallyOpen	1	1	1
chr1:72869914-72870914	chr1	72869914	72870914	globallyOpen	1	1	1
chr1:72870749-72871749	chr1	72870749	72871749	globallyOpen	1	1	1
chr1:72872205-72873205	chr1	72872205	72873205	globallyOpen	1	1	1
chr1:72874551-72875551	chr1	72874551	72875551	globallyOpen	1	1	1
chr1:72963148-72964148	chr1	72963148	72964148	heart	1	0	0
chr1:72969086-72970086	chr1	72969086	72970086	heart	1	0	0
chr1:73038214-73039214	chr1	73038214	73039214	heart	1	0	0
chr1:73059917-73060917	chr1	73059917	73060917	midbrain	0	0	1
chr1:73089354-73090354	chr1	73089354	73090354	midbrain	0	0	1
chr1:73169106-73170106	chr1	73169106	73170106	forebrainHindbrainMidbrain	0	0	1
chr1:73169580-73170580	chr1	73169580	73170580	forebrainHindbrainMidbrain	0	0	1
chr1:73270409-73271409	chr1	73270409	73271409	panNeuronal	0	0	1
chr1:73361831-73362831	chr1	73361831	73362831	heart	1	0	0
chr1:73363348-73364348	chr1	73363348	73364348	globallyOpen	1	1	1
chr1:73591360-73592360	chr1	73591360	73592360	neuralTube	0	0	0
chr1:73640537-73641537	chr1	73640537	73641537	panNeuronal	0	0	1
chr1:73642318-73643318	chr1	73642318	73643318	panNeuronal	0	0	1
chr1:73702129-73703129	chr1	73702129	73703129	limb	0	1	0
chr1:73743847-73744847	chr1	73743847	73744847	globallyOpen	1	1	1
chr1:73758014-73759014	chr1	73758014	73759014	globallyOpen	1	1	1
chr1:73850234-73851234	chr1	73850234	73851234	panNeuronal	0	0	1
chr1:73862324-73863324	chr1	73862324	73863324	globallyOpen	1	1	1
chr1:73948543-73949543	chr1	73948543	73949543	heart	1	0	0
chr1:73962478-73963478	chr1	73962478	73963478	globallyOpen	1	1	1
chr1:74008281-74009281	chr1	74008281	74009281	heart	1	0	0
chr1:74030713-74031713	chr1	74030713	74031713	heart	1	0	0
chr1:74036515-74037515	chr1	74036515	74037515	heart	1	0	0
chr1:74041377-74042377	chr1	74041377	74042377	limb	0	1	0
chr1:74053710-74054710	chr1	74053710	74054710	limb	0	1	0
chr1:74068527-74069527	chr1	74068527	74069527	heart	1	0	0
chr1:74091021-74092021	chr1	74091021	74092021	limb	0	1	0
chr1:74097897-74098897	chr1	74097897	74098897	globallyOpen	1	1	1
chr1:74103372-74104372	chr1	74103372	74104372	panNeuronal	0	0	1
chr1:74110999-74111999	chr1	74110999	74111999	panNeuronal	0	0	1
chr1:74123986-74124986	chr1	74123986	74124986	globallyOpen	1	1	1
chr1:74235869-74236869	chr1	74235869	74236869	globallyOpen	1	1	1
chr1:74284305-74285305	chr1	74284305	74285305	globallyOpen	1	1	1
chr1:74295120-74296120	chr1	74295120	74296120	globallyOpen	1	1	1
chr1:74303356-74304356	chr1	74303356	74304356	globallyOpen	1	1	1
chr1:74331810-74332810	chr1	74331810	74332810	globallyOpen	1	1	1
chr1:74386424-74387424	chr1	74386424	74387424	globallyOpen	1	1	1
chr1:74391035-74392035	chr1	74391035	74392035	globallyOpen	1	1	1
chr1:74396899-74397899	chr1	74396899	74397899	globallyOpen	1	1	1
chr1:74505315-74506315	chr1	74505315	74506315	globallyOpen	1	1	1
chr1:74587491-74588491	chr1	74587491	74588491	globallyOpen	1	1	1
chr1:74600864-74601864	chr1	74600864	74601864	globallyOpen	1	1	1
chr1:74661012-74662012	chr1	74661012	74662012	globallyOpen	1	1	1
chr1:74713080-74714080	chr1	74713080	74714080	globallyOpen	1	1	1
chr1:74772586-74773586	chr1	74772586	74773586	globallyOpen	1	1	1
chr1:74797102-74798102	chr1	74797102	74798102	panNeuronal	0	0	1
chr1:74806487-74807487	chr1	74806487	74807487	globallyOpen	1	1	1
chr1:74816405-74817405	chr1	74816405	74817405	globallyOpen	1	1	1
chr1:74824421-74825421	chr1	74824421	74825421	hindbrainMidbrainNeuralTube	0	0	1
chr1:74851056-74852056	chr1	74851056	74852056	hindbrainMidbrainNeuralTube	0	0	1
chr1:74854254-74855254	chr1	74854254	74855254	panNeuronal	0	0	1
chr1:74857915-74858915	chr1	74857915	74858915	panNeuronal	0	0	1
chr1:74964145-74965145	chr1	74964145	74965145	limb	0	1	0
chr1:75124442-75125442	chr1	75124442	75125442	globallyOpen	1	1	1
chr1:75142226-75143226	chr1	75142226	75143226	globallyOpen	1	1	1
chr1:75168135-75169135	chr1	75168135	75169135	globallyOpen	1	1	1
chr1:75179821-75180821	chr1	75179821	75180821	globallyOpen	1	1	1
chr1:75191458-75192458	chr1	75191458	75192458	globallyOpen	1	1	1
chr1:75210212-75211212	chr1	75210212	75211212	globallyOpen	1	1	1
chr1:75218954-75219954	chr1	75218954	75219954	globallyOpen	1	1	1
chr1:75235941-75236941	chr1	75235941	75236941	globallyOpen	1	1	1
chr1:75251271-75252271	chr1	75251271	75252271	globallyOpen	1	1	1
chr1:75288989-75289989	chr1	75288989	75289989	panNeuronal	0	0	1
chr1:75317037-75318037	chr1	75317037	75318037	globallyOpen	1	1	1
chr1:75344197-75345197	chr1	75344197	75345197	globallyOpen	1	1	1
chr1:75359709-75360709	chr1	75359709	75360709	heart	1	0	0
chr1:75381297-75382297	chr1	75381297	75382297	globallyOpen	1	1	1
chr1:75398402-75399402	chr1	75398402	75399402	globallyOpen	1	1	1
chr1:75399501-75400501	chr1	75399501	75400501	globallyOpen	1	1	1
chr1:75435376-75436376	chr1	75435376	75436376	globallyOpen	1	1	1
chr1:75445857-75446857	chr1	75445857	75446857	globallyOpen	1	1	1
chr1:75446379-75447379	chr1	75446379	75447379	globallyOpen	1	1	1
chr1:75457562-75458562	chr1	75457562	75458562	globallyOpen	1	1	1
chr1:75478854-75479854	chr1	75478854	75479854	globallyOpen	1	1	1
chr1:75487295-75488295	chr1	75487295	75488295	globallyOpen	1	1	1
chr1:75505600-75506600	chr1	75505600	75506600	globallyOpen	1	1	1
chr1:75520812-75521812	chr1	75520812	75521812	globallyOpen	1	1	1
chr1:75545956-75546956	chr1	75545956	75546956	globallyOpen	1	1	1
chr1:75559109-75560109	chr1	75559109	75560109	globallyOpen	1	1	1
chr1:75601505-75602505	chr1	75601505	75602505	midbrain	0	0	1
chr1:75638804-75639804	chr1	75638804	75639804	midbrain	0	0	1
chr1:75653366-75654366	chr1	75653366	75654366	forebrain	0	0	0
chr1:75667454-75668454	chr1	75667454	75668454	forebrain	0	0	0
chr1:75692909-75693909	chr1	75692909	75693909	forebrain	0	0	0
chr1:75704519-75705519	chr1	75704519	75705519	forebrain	0	0	0
chr1:75725054-75726054	chr1	75725054	75726054	forebrain	0	0	0
chr1:75778653-75779653	chr1	75778653	75779653	midbrain	0	0	1
chr1:75797574-75798574	chr1	75797574	75798574	forebrain	0	0	0
chr1:75833095-75834095	chr1	75833095	75834095	limb	0	1	0
chr1:75905421-75906421	chr1	75905421	75906421	forebrain	0	0	0
chr1:75905818-75906818	chr1	75905818	75906818	forebrain	0	0	0
chr1:75925532-75926532	chr1	75925532	75926532	forebrain	0	0	0
chr1:76038807-76039807	chr1	76038807	76039807	heart	1	0	0
chr1:76053066-76054066	chr1	76053066	76054066	forebrain	0	0	0
chr1:76065369-76066369	chr1	76065369	76066369	limb	0	1	0
chr1:76245862-76246862	chr1	76245862	76246862	hindbrainMidbrainNeuralTube	0	0	1
chr1:76489554-76490554	chr1	76489554	76490554	forebrain	0	0	0
chr1:76490308-76491308	chr1	76490308	76491308	forebrainHindbrainMidbrain	0	0	1
chr1:76637070-76638070	chr1	76637070	76638070	forebrain	0	0	0
chr1:76705250-76706250	chr1	76705250	76706250	forebrain	0	0	0
chr1:77140541-77141541	chr1	77140541	77141541	limb	0	1	0
chr1:77255811-77256811	chr1	77255811	77256811	forebrain	0	0	0
chr1:77298278-77299278	chr1	77298278	77299278	heart	1	0	0
chr1:77493572-77494572	chr1	77493572	77494572	midbrain	0	0	1
chr1:77494658-77495658	chr1	77494658	77495658	hindbrainMidbrainNeuralTube	0	0	1
chr1:77496383-77497383	chr1	77496383	77497383	panNeuronal	0	0	1
chr1:77502299-77503299	chr1	77502299	77503299	hindbrainMidbrainNeuralTube	0	0	1
chr1:77505894-77506894	chr1	77505894	77506894	forebrain	0	0	0
chr1:77512513-77513513	chr1	77512513	77513513	panNeuronal	0	0	1
chr1:77512971-77513971	chr1	77512971	77513971	globallyOpen	1	1	1
chr1:77514552-77515552	chr1	77514552	77515552	globallyOpen	1	1	1
chr1:77515732-77516732	chr1	77515732	77516732	globallyOpen	1	1	1
chr1:77521469-77522469	chr1	77521469	77522469	hindbrainMidbrainNeuralTube	0	0	1
chr1:77531869-77532869	chr1	77531869	77532869	forebrain	0	0	0
chr1:77539571-77540571	chr1	77539571	77540571	hindbrain	0	0	0
chr1:77545398-77546398	chr1	77545398	77546398	forebrainHindbrainMidbrain	0	0	1
chr1:77629570-77630570	chr1	77629570	77630570	panNeuronal	0	0	1
chr1:77971924-77972924	chr1	77971924	77972924	forebrainHindbrainMidbrain	0	0	1
chr1:78016451-78017451	chr1	78016451	78017451	midbrain	0	0	1
chr1:78138933-78139933	chr1	78138933	78139933	hindbrainMidbrainNeuralTube	0	0	1
chr1:78141429-78142429	chr1	78141429	78142429	hindbrain	0	0	0
chr1:78167184-78168184	chr1	78167184	78168184	panNeuronal	0	0	1
chr1:78181604-78182604	chr1	78181604	78182604	midbrain	0	0	1
chr1:78189082-78190082	chr1	78189082	78190082	panNeuronal	0	0	1
chr1:78190274-78191274	chr1	78190274	78191274	panNeuronal	0	0	1
chr1:78196489-78197489	chr1	78196489	78197489	panNeuronal	0	0	1
chr1:78197631-78198631	chr1	78197631	78198631	panNeuronal	0	0	1
chr1:78215522-78216522	chr1	78215522	78216522	neuralTube	0	0	0
chr1:78337833-78338833	chr1	78337833	78338833	neuralTube	0	0	0
chr1:78363805-78364805	chr1	78363805	78364805	forebrain	0	0	0
chr1:78488263-78489263	chr1	78488263	78489263	globallyOpen	1	1	1
chr1:78537199-78538199	chr1	78537199	78538199	globallyOpen	1	1	1
chr1:78593458-78594458	chr1	78593458	78594458	forebrain	0	0	0
chr1:78657264-78658264	chr1	78657264	78658264	globallyOpen	1	1	1
chr1:78724227-78725227	chr1	78724227	78725227	globallyOpen	1	1	1
chr1:78760602-78761602	chr1	78760602	78761602	panNeuronal	0	0	1
chr1:78852044-78853044	chr1	78852044	78853044	panNeuronal	0	0	1
chr1:78919469-78920469	chr1	78919469	78920469	forebrain	0	0	0
chr1:79401206-79402206	chr1	79401206	79402206	hindbrainMidbrainNeuralTube	0	0	1
chr1:79450092-79451092	chr1	79450092	79451092	panNeuronal	0	0	1
chr1:79581017-79582017	chr1	79581017	79582017	panNeuronal	0	0	1
chr1:79598320-79599320	chr1	79598320	79599320	panNeuronal	0	0	1
chr1:79639854-79640854	chr1	79639854	79640854	forebrain	0	0	0
chr1:79671410-79672410	chr1	79671410	79672410	globallyOpen	1	1	1
chr1:79696886-79697886	chr1	79696886	79697886	globallyOpen	1	1	1
chr1:79761059-79762059	chr1	79761059	79762059	globallyOpen	1	1	1
chr1:79775416-79776416	chr1	79775416	79776416	globallyOpen	1	1	1
chr1:79786217-79787217	chr1	79786217	79787217	hindbrain	0	0	0
chr1:79802588-79803588	chr1	79802588	79803588	neuralTube	0	0	0
chr1:79832383-79833383	chr1	79832383	79833383	forebrain	0	0	0
chr1:79857991-79858991	chr1	79857991	79858991	globallyOpen	1	1	1
chr1:79982483-79983483	chr1	79982483	79983483	limb	0	1	0
chr1:80029925-80030925	chr1	80029925	80030925	heart	1	0	0
chr1:80236836-80237836	chr1	80236836	80237836	forebrainHindbrainMidbrain	0	0	1
chr1:80340303-80341303	chr1	80340303	80341303	globallyOpen	1	1	1
chr1:80408159-80409159	chr1	80408159	80409159	forebrainHindbrainMidbrain	0	0	1
chr1:80630273-80631273	chr1	80630273	80631273	neuralTube	0	0	0
chr1:80757718-80758718	chr1	80757718	80758718	globallyOpen	1	1	1
chr1:80823663-80824663	chr1	80823663	80824663	hindbrain	0	0	0
chr1:81075845-81076845	chr1	81075845	81076845	panNeuronal	0	0	1
chr1:81168962-81169962	chr1	81168962	81169962	hindbrain	0	0	0
chr1:81231466-81232466	chr1	81231466	81232466	forebrainHindbrainMidbrain	0	0	1
chr1:81248448-81249448	chr1	81248448	81249448	forebrain	0	0	0
chr1:81266228-81267228	chr1	81266228	81267228	hindbrain	0	0	0
chr1:81300410-81301410	chr1	81300410	81301410	midbrain	0	0	1
chr1:81316261-81317261	chr1	81316261	81317261	forebrainHindbrainMidbrain	0	0	1
chr1:81520438-81521438	chr1	81520438	81521438	panNeuronal	0	0	1
chr1:81577286-81578286	chr1	81577286	81578286	hindbrain	0	0	0
chr1:81587406-81588406	chr1	81587406	81588406	forebrain	0	0	0
chr1:81593110-81594110	chr1	81593110	81594110	panNeuronal	0	0	1
chr1:81726242-81727242	chr1	81726242	81727242	midbrain	0	0	1
chr1:81744017-81745017	chr1	81744017	81745017	globallyOpen	1	1	1
chr1:82070453-82071453	chr1	82070453	82071453	forebrain	0	0	0
chr1:82088680-82089680	chr1	82088680	82089680	hindbrainMidbrainNeuralTube	0	0	1
chr1:82106449-82107449	chr1	82106449	82107449	hindbrain	0	0	0
chr1:82260877-82261877	chr1	82260877	82261877	forebrain	0	0	0
chr1:82273125-82274125	chr1	82273125	82274125	forebrainHindbrainMidbrain	0	0	1
chr1:82282615-82283615	chr1	82282615	82283615	globallyOpen	1	1	1
chr1:82290853-82291853	chr1	82290853	82291853	globallyOpen	1	1	1
chr1:82292489-82293489	chr1	82292489	82293489	panNeuronal	0	0	1
chr1:82304183-82305183	chr1	82304183	82305183	hindbrain	0	0	0
chr1:82316026-82317026	chr1	82316026	82317026	globallyOpen	1	1	1
chr1:82324055-82325055	chr1	82324055	82325055	forebrain	0	0	0
chr1:82329432-82330432	chr1	82329432	82330432	forebrainHindbrainMidbrain	0	0	1
chr1:82358531-82359531	chr1	82358531	82359531	heart	1	0	0
chr1:82373594-82374594	chr1	82373594	82374594	heart	1	0	0
chr1:82386786-82387786	chr1	82386786	82387786	panNeuronal	0	0	1
chr1:82432898-82433898	chr1	82432898	82433898	globallyOpen	1	1	1
chr1:82451626-82452626	chr1	82451626	82452626	forebrain	0	0	0
chr1:82474087-82475087	chr1	82474087	82475087	hindbrain	0	0	0
chr1:82476496-82477496	chr1	82476496	82477496	limb	0	1	0
chr1:82536469-82537469	chr1	82536469	82537469	hindbrain	0	0	0
chr1:82543883-82544883	chr1	82543883	82544883	forebrain	0	0	0
chr1:82554148-82555148	chr1	82554148	82555148	globallyOpen	1	1	1
chr1:82586308-82587308	chr1	82586308	82587308	hindbrainMidbrainNeuralTube	0	0	1
chr1:82724165-82725165	chr1	82724165	82725165	globallyOpen	1	1	1
chr1:82787030-82788030	chr1	82787030	82788030	heart	1	0	0
chr1:82815568-82816568	chr1	82815568	82816568	heart	1	0	0
chr1:82816829-82817829	chr1	82816829	82817829	hindbrain	0	0	0
chr1:82834259-82835259	chr1	82834259	82835259	heart	1	0	0
chr1:82838722-82839722	chr1	82838722	82839722	globallyOpen	1	1	1
chr1:82966132-82967132	chr1	82966132	82967132	hindbrain	0	0	0
chr1:82974047-82975047	chr1	82974047	82975047	heart	1	0	0
chr1:83037670-83038670	chr1	83037670	83038670	globallyOpen	1	1	1
chr1:83075585-83076585	chr1	83075585	83076585	forebrainHindbrainMidbrain	0	0	1
chr1:83159174-83160174	chr1	83159174	83160174	globallyOpen	1	1	1
chr1:83316564-83317564	chr1	83316564	83317564	neuralTube	0	0	0
chr1:83407595-83408595	chr1	83407595	83408595	globallyOpen	1	1	1
chr1:83726854-83727854	chr1	83726854	83727854	forebrain	0	0	0
chr1:83736065-83737065	chr1	83736065	83737065	hindbrainMidbrainNeuralTube	0	0	1
chr1:83745608-83746608	chr1	83745608	83746608	hindbrainMidbrainNeuralTube	0	0	1
chr1:83748628-83749628	chr1	83748628	83749628	panNeuronal	0	0	1
chr1:83756570-83757570	chr1	83756570	83757570	hindbrain	0	0	0
chr1:83861826-83862826	chr1	83861826	83862826	hindbrain	0	0	0
chr1:83862264-83863264	chr1	83862264	83863264	hindbrain	0	0	0
chr1:83870875-83871875	chr1	83870875	83871875	limb	0	1	0
chr1:83878545-83879545	chr1	83878545	83879545	neuralTube	0	0	0
chr1:84056555-84057555	chr1	84056555	84057555	midbrain	0	0	1
chr1:84154842-84155842	chr1	84154842	84155842	panNeuronal	0	0	1
chr1:84176573-84177573	chr1	84176573	84177573	panNeuronal	0	0	1
chr1:84283963-84284963	chr1	84283963	84284963	globallyOpen	1	1	1
chr1:84286476-84287476	chr1	84286476	84287476	forebrain	0	0	0
chr1:84422712-84423712	chr1	84422712	84423712	forebrain	0	0	0
chr1:84549232-84550232	chr1	84549232	84550232	forebrain	0	0	0
chr1:84612757-84613757	chr1	84612757	84613757	hindbrainMidbrainNeuralTube	0	0	1
chr1:84620933-84621933	chr1	84620933	84621933	panNeuronal	0	0	1
chr1:84622667-84623667	chr1	84622667	84623667	globallyOpen	1	1	1
chr1:84664387-84665387	chr1	84664387	84665387	hindbrain	0	0	0
chr1:84695052-84696052	chr1	84695052	84696052	globallyOpen	1	1	1
chr1:84709709-84710709	chr1	84709709	84710709	forebrainHindbrainMidbrain	0	0	1
chr1:84838934-84839934	chr1	84838934	84839934	globallyOpen	1	1	1
chr1:84889327-84890327	chr1	84889327	84890327	panNeuronal	0	0	1
chr1:84933995-84934995	chr1	84933995	84934995	panNeuronal	0	0	1
chr1:84961438-84962438	chr1	84961438	84962438	midbrain	0	0	1
chr1:84992514-84993514	chr1	84992514	84993514	heart	1	0	0
chr1:85111815-85112815	chr1	85111815	85112815	hindbrain	0	0	0
chr1:85113649-85114649	chr1	85113649	85114649	hindbrain	0	0	0
chr1:85703192-85704192	chr1	85703192	85704192	globallyOpen	1	1	1
chr1:85716169-85717169	chr1	85716169	85717169	forebrain	0	0	0
chr1:85736085-85737085	chr1	85736085	85737085	forebrain	0	0	0
chr1:85742507-85743507	chr1	85742507	85743507	panNeuronal	0	0	1
chr1:85792782-85793782	chr1	85792782	85793782	globallyOpen	1	1	1
chr1:85852965-85853965	chr1	85852965	85853965	hindbrainMidbrainNeuralTube	0	0	1
chr1:85893918-85894918	chr1	85893918	85894918	globallyOpen	1	1	1
chr1:85901741-85902741	chr1	85901741	85902741	globallyOpen	1	1	1
chr1:85906612-85907612	chr1	85906612	85907612	heart	1	0	0
chr1:85916719-85917719	chr1	85916719	85917719	panNeuronal	0	0	1
chr1:85927932-85928932	chr1	85927932	85928932	globallyOpen	1	1	1
chr1:85933377-85934377	chr1	85933377	85934377	globallyOpen	1	1	1
chr1:86007529-86008529	chr1	86007529	86008529	hindbrain	0	0	0
chr1:86017918-86018918	chr1	86017918	86018918	globallyOpen	1	1	1
chr1:86045699-86046699	chr1	86045699	86046699	globallyOpen	1	1	1
chr1:86058929-86059929	chr1	86058929	86059929	globallyOpen	1	1	1
chr1:86064052-86065052	chr1	86064052	86065052	globallyOpen	1	1	1
chr1:86153977-86154977	chr1	86153977	86154977	globallyOpen	1	1	1
chr1:86178369-86179369	chr1	86178369	86179369	globallyOpen	1	1	1
chr1:86294181-86295181	chr1	86294181	86295181	forebrain	0	0	0
chr1:86302800-86303800	chr1	86302800	86303800	globallyOpen	1	1	1
chr1:86358977-86359977	chr1	86358977	86359977	globallyOpen	1	1	1
chr1:86424468-86425468	chr1	86424468	86425468	panNeuronal	0	0	1
chr1:86433969-86434969	chr1	86433969	86434969	globallyOpen	1	1	1
chr1:86440045-86441045	chr1	86440045	86441045	globallyOpen	1	1	1
chr1:86441357-86442357	chr1	86441357	86442357	globallyOpen	1	1	1
chr1:86470254-86471254	chr1	86470254	86471254	heart	1	0	0
chr1:86471914-86472914	chr1	86471914	86472914	heart	1	0	0
chr1:86478762-86479762	chr1	86478762	86479762	heart	1	0	0
chr1:86486962-86487962	chr1	86486962	86487962	globallyOpen	1	1	1
chr1:86503556-86504556	chr1	86503556	86504556	globallyOpen	1	1	1
chr1:86509089-86510089	chr1	86509089	86510089	globallyOpen	1	1	1
chr1:86524782-86525782	chr1	86524782	86525782	globallyOpen	1	1	1
chr1:86525990-86526990	chr1	86525990	86526990	globallyOpen	1	1	1
chr1:86531760-86532760	chr1	86531760	86532760	globallyOpen	1	1	1
chr1:86582158-86583158	chr1	86582158	86583158	globallyOpen	1	1	1
chr1:86586622-86587622	chr1	86586622	86587622	globallyOpen	1	1	1
chr1:86669504-86670504	chr1	86669504	86670504	globallyOpen	1	1	1
chr1:86703258-86704258	chr1	86703258	86704258	globallyOpen	1	1	1
chr1:87002698-87003698	chr1	87002698	87003698	panNeuronal	0	0	1
chr1:87035278-87036278	chr1	87035278	87036278	globallyOpen	1	1	1
chr1:87098248-87099248	chr1	87098248	87099248	globallyOpen	1	1	1
chr1:87170219-87171219	chr1	87170219	87171219	globallyOpen	1	1	1
chr1:87186339-87187339	chr1	87186339	87187339	globallyOpen	1	1	1
chr1:87213131-87214131	chr1	87213131	87214131	globallyOpen	1	1	1
chr1:87245765-87246765	chr1	87245765	87246765	globallyOpen	1	1	1
chr1:87326182-87327182	chr1	87326182	87327182	globallyOpen	1	1	1
chr1:87509577-87510577	chr1	87509577	87510577	globallyOpen	1	1	1
chr1:87574056-87575056	chr1	87574056	87575056	hindbrain	0	0	0
chr1:87580536-87581536	chr1	87580536	87581536	midbrain	0	0	1
chr1:87637211-87638211	chr1	87637211	87638211	heart	1	0	0
chr1:87706088-87707088	chr1	87706088	87707088	heart	1	0	0
chr1:87711969-87712969	chr1	87711969	87712969	heart	1	0	0
chr1:87755381-87756381	chr1	87755381	87756381	globallyOpen	1	1	1
chr1:87846579-87847579	chr1	87846579	87847579	limb	0	1	0
chr1:87852625-87853625	chr1	87852625	87853625	globallyOpen	1	1	1
chr1:87961198-87962198	chr1	87961198	87962198	heart	1	0	0
chr1:88007856-88008856	chr1	88007856	88008856	globallyOpen	1	1	1
chr1:88205112-88206112	chr1	88205112	88206112	globallyOpen	1	1	1
chr1:88259275-88260275	chr1	88259275	88260275	globallyOpen	1	1	1
chr1:88259873-88260873	chr1	88259873	88260873	globallyOpen	1	1	1
chr1:88284335-88285335	chr1	88284335	88285335	globallyOpen	1	1	1
chr1:88456337-88457337	chr1	88456337	88457337	forebrainHindbrainMidbrain	0	0	1
chr1:88491633-88492633	chr1	88491633	88492633	heart	1	0	0
chr1:88668216-88669216	chr1	88668216	88669216	panNeuronal	0	0	1
chr1:88701564-88702564	chr1	88701564	88702564	globallyOpen	1	1	1
chr1:88705416-88706416	chr1	88705416	88706416	globallyOpen	1	1	1
chr1:88799005-88800005	chr1	88799005	88800005	midbrain	0	0	1
chr1:88838301-88839301	chr1	88838301	88839301	forebrainHindbrainMidbrain	0	0	1
chr1:88839671-88840671	chr1	88839671	88840671	panNeuronal	0	0	1
chr1:88847253-88848253	chr1	88847253	88848253	neuralTube	0	0	0
chr1:88923796-88924796	chr1	88923796	88924796	panNeuronal	0	0	1
chr1:89069506-89070506	chr1	89069506	89070506	globallyOpen	1	1	1
chr1:89183059-89184059	chr1	89183059	89184059	globallyOpen	1	1	1
chr1:89400386-89401386	chr1	89400386	89401386	hindbrainMidbrainNeuralTube	0	0	1
chr1:89454010-89455010	chr1	89454010	89455010	globallyOpen	1	1	1
chr1:89467374-89468374	chr1	89467374	89468374	globallyOpen	1	1	1
chr1:89517390-89518390	chr1	89517390	89518390	globallyOpen	1	1	1
chr1:89542140-89543140	chr1	89542140	89543140	forebrain	0	0	0
chr1:89549702-89550702	chr1	89549702	89550702	panNeuronal	0	0	1
chr1:89576559-89577559	chr1	89576559	89577559	globallyOpen	1	1	1
chr1:89579810-89580810	chr1	89579810	89580810	globallyOpen	1	1	1
chr1:89670876-89671876	chr1	89670876	89671876	forebrain	0	0	0
chr1:89688570-89689570	chr1	89688570	89689570	midbrain	0	0	1
chr1:89738816-89739816	chr1	89738816	89739816	forebrain	0	0	0
chr1:89750216-89751216	chr1	89750216	89751216	panNeuronal	0	0	1
chr1:89848031-89849031	chr1	89848031	89849031	forebrain	0	0	0
chr1:89859989-89860989	chr1	89859989	89860989	neuralTube	0	0	0
chr1:89899670-89900670	chr1	89899670	89900670	limb	0	1	0
chr1:89922669-89923669	chr1	89922669	89923669	hindbrainMidbrainNeuralTube	0	0	1
chr1:89930769-89931769	chr1	89930769	89931769	globallyOpen	1	1	1
chr1:89940096-89941096	chr1	89940096	89941096	forebrain	0	0	0
chr1:89961727-89962727	chr1	89961727	89962727	hindbrain	0	0	0
chr1:89964167-89965167	chr1	89964167	89965167	neuralTube	0	0	0
chr1:90049721-90050721	chr1	90049721	90050721	hindbrain	0	0	0
chr1:90152900-90153900	chr1	90152900	90153900	globallyOpen	1	1	1
chr1:90202162-90203162	chr1	90202162	90203162	globallyOpen	1	1	1
chr1:90203434-90204434	chr1	90203434	90204434	globallyOpen	1	1	1
chr1:90204970-90205970	chr1	90204970	90205970	forebrain	0	0	0
chr1:90221573-90222573	chr1	90221573	90222573	panNeuronal	0	0	1
chr1:90227371-90228371	chr1	90227371	90228371	forebrain	0	0	0
chr1:90240005-90241005	chr1	90240005	90241005	heart	1	0	0
chr1:90246494-90247494	chr1	90246494	90247494	heart	1	0	0
chr1:90247824-90248824	chr1	90247824	90248824	heart	1	0	0
chr1:90289304-90290304	chr1	90289304	90290304	heart	1	0	0
chr1:90352982-90353982	chr1	90352982	90353982	midbrain	0	0	1
chr1:90398348-90399348	chr1	90398348	90399348	heart	1	0	0
chr1:90412428-90413428	chr1	90412428	90413428	heart	1	0	0
chr1:90457150-90458150	chr1	90457150	90458150	midbrain	0	0	1
chr1:90467419-90468419	chr1	90467419	90468419	neuralTube	0	0	0
chr1:90474634-90475634	chr1	90474634	90475634	panNeuronal	0	0	1
chr1:90504270-90505270	chr1	90504270	90505270	heart	1	0	0
chr1:90544016-90545016	chr1	90544016	90545016	hindbrain	0	0	0
chr1:90544463-90545463	chr1	90544463	90545463	hindbrain	0	0	0
chr1:90602761-90603761	chr1	90602761	90603761	globallyOpen	1	1	1
chr1:90650672-90651672	chr1	90650672	90651672	heart	1	0	0
chr1:90733729-90734729	chr1	90733729	90734729	midbrain	0	0	1
chr1:90743426-90744426	chr1	90743426	90744426	globallyOpen	1	1	1
chr1:90775386-90776386	chr1	90775386	90776386	globallyOpen	1	1	1
chr1:90896412-90897412	chr1	90896412	90897412	limb	0	1	0
chr1:90956400-90957400	chr1	90956400	90957400	forebrain	0	0	0
chr1:90974586-90975586	chr1	90974586	90975586	panNeuronal	0	0	1
chr1:90998290-90999290	chr1	90998290	90999290	globallyOpen	1	1	1
chr1:91032260-91033260	chr1	91032260	91033260	heart	1	0	0
chr1:91052462-91053462	chr1	91052462	91053462	globallyOpen	1	1	1
chr1:91098503-91099503	chr1	91098503	91099503	hindbrain	0	0	0
chr1:91249524-91250524	chr1	91249524	91250524	globallyOpen	1	1	1
chr1:91297658-91298658	chr1	91297658	91298658	globallyOpen	1	1	1
chr1:91365928-91366928	chr1	91365928	91366928	globallyOpen	1	1	1
chr1:91398140-91399140	chr1	91398140	91399140	globallyOpen	1	1	1
chr1:91412600-91413600	chr1	91412600	91413600	globallyOpen	1	1	1
chr1:91458630-91459630	chr1	91458630	91459630	globallyOpen	1	1	1
chr1:91493788-91494788	chr1	91493788	91494788	globallyOpen	1	1	1
chr1:91533165-91534165	chr1	91533165	91534165	heart	1	0	0
chr1:91539897-91540897	chr1	91539897	91540897	globallyOpen	1	1	1
chr1:91547303-91548303	chr1	91547303	91548303	midbrain	0	0	1
chr1:91731434-91732434	chr1	91731434	91732434	limb	0	1	0
chr1:91754750-91755750	chr1	91754750	91755750	forebrain	0	0	0
chr1:91760256-91761256	chr1	91760256	91761256	midbrain	0	0	1
chr1:91799832-91800832	chr1	91799832	91800832	limb	0	1	0
chr1:92069669-92070669	chr1	92069669	92070669	midbrain	0	0	1
chr1:92179874-92180874	chr1	92179874	92180874	globallyOpen	1	1	1
chr1:92223866-92224866	chr1	92223866	92224866	panNeuronal	0	0	1
chr1:92285791-92286791	chr1	92285791	92286791	hindbrainMidbrainNeuralTube	0	0	1
chr1:92378808-92379808	chr1	92378808	92379808	limb	0	1	0
chr1:92473047-92474047	chr1	92473047	92474047	globallyOpen	1	1	1
chr1:92634666-92635666	chr1	92634666	92635666	hindbrain	0	0	0
chr1:92641333-92642333	chr1	92641333	92642333	globallyOpen	1	1	1
chr1:92647487-92648487	chr1	92647487	92648487	globallyOpen	1	1	1
chr1:92648449-92649449	chr1	92648449	92649449	globallyOpen	1	1	1
chr1:92680410-92681410	chr1	92680410	92681410	neuralTube	0	0	0
chr1:92698708-92699708	chr1	92698708	92699708	globallyOpen	1	1	1
chr1:92737255-92738255	chr1	92737255	92738255	forebrainHindbrainMidbrain	0	0	1
chr1:92772388-92773388	chr1	92772388	92773388	midbrain	0	0	1
chr1:92790571-92791571	chr1	92790571	92791571	globallyOpen	1	1	1
chr1:92830826-92831826	chr1	92830826	92831826	globallyOpen	1	1	1
chr1:92847828-92848828	chr1	92847828	92848828	globallyOpen	1	1	1
chr1:92894800-92895800	chr1	92894800	92895800	forebrain	0	0	0
chr1:92902486-92903486	chr1	92902486	92903486	globallyOpen	1	1	1
chr1:92906723-92907723	chr1	92906723	92907723	globallyOpen	1	1	1
chr1:92910108-92911108	chr1	92910108	92911108	globallyOpen	1	1	1
chr1:92934037-92935037	chr1	92934037	92935037	globallyOpen	1	1	1
chr1:93033675-93034675	chr1	93033675	93034675	heart	1	0	0
chr1:93045848-93046848	chr1	93045848	93046848	heart	1	0	0
chr1:93101202-93102202	chr1	93101202	93102202	panNeuronal	0	0	1
chr1:93114599-93115599	chr1	93114599	93115599	globallyOpen	1	1	1
chr1:93174065-93175065	chr1	93174065	93175065	globallyOpen	1	1	1
chr1:93176078-93177078	chr1	93176078	93177078	globallyOpen	1	1	1
chr1:93235116-93236116	chr1	93235116	93236116	globallyOpen	1	1	1
chr1:93342933-93343933	chr1	93342933	93343933	globallyOpen	1	1	1
chr1:93445150-93446150	chr1	93445150	93446150	globallyOpen	1	1	1
chr1:93478060-93479060	chr1	93478060	93479060	globallyOpen	1	1	1
chr1:93511441-93512441	chr1	93511441	93512441	globallyOpen	1	1	1
chr1:93617738-93618738	chr1	93617738	93618738	limb	0	1	0
chr1:93635261-93636261	chr1	93635261	93636261	globallyOpen	1	1	1
chr1:93668403-93669403	chr1	93668403	93669403	globallyOpen	1	1	1
chr1:93685246-93686246	chr1	93685246	93686246	globallyOpen	1	1	1
chr1:93686059-93687059	chr1	93686059	93687059	globallyOpen	1	1	1
chr1:93731700-93732700	chr1	93731700	93732700	midbrain	0	0	1
chr1:93754290-93755290	chr1	93754290	93755290	globallyOpen	1	1	1
chr1:93801442-93802442	chr1	93801442	93802442	globallyOpen	1	1	1
chr1:93803396-93804396	chr1	93803396	93804396	globallyOpen	1	1	1
chr1:93824557-93825557	chr1	93824557	93825557	globallyOpen	1	1	1
chr1:94034502-94035502	chr1	94034502	94035502	globallyOpen	1	1	1
chr1:94078709-94079709	chr1	94078709	94079709	globallyOpen	1	1	1
chr1:94281065-94282065	chr1	94281065	94282065	forebrain	0	0	0
chr1:94503331-94504331	chr1	94503331	94504331	forebrain	0	0	0
chr1:94795764-94796764	chr1	94795764	94796764	midbrain	0	0	1
chr1:95263631-95264631	chr1	95263631	95264631	midbrain	0	0	1
chr1:95313076-95314076	chr1	95313076	95314076	globallyOpen	1	1	1
chr1:95664877-95665877	chr1	95664877	95665877	panNeuronal	0	0	1
chr1:95666930-95667930	chr1	95666930	95667930	globallyOpen	1	1	1
chr1:95989803-95990803	chr1	95989803	95990803	forebrain	0	0	0
chr1:96019170-96020170	chr1	96019170	96020170	forebrain	0	0	0
chr1:96045151-96046151	chr1	96045151	96046151	hindbrain	0	0	0
chr1:96083227-96084227	chr1	96083227	96084227	forebrainHindbrainMidbrain	0	0	1
chr1:96300913-96301913	chr1	96300913	96301913	forebrain	0	0	0
chr1:96346290-96347290	chr1	96346290	96347290	forebrain	0	0	0
chr1:96410944-96411944	chr1	96410944	96411944	forebrain	0	0	0
chr1:97038684-97039684	chr1	97038684	97039684	hindbrain	0	0	0
chr1:97540300-97541300	chr1	97540300	97541300	panNeuronal	0	0	1
chr1:97553337-97554337	chr1	97553337	97554337	neuralTube	0	0	0
chr1:97570544-97571544	chr1	97570544	97571544	midbrain	0	0	1
chr1:97622424-97623424	chr1	97622424	97623424	panNeuronal	0	0	1
chr1:97629875-97630875	chr1	97629875	97630875	forebrainHindbrainMidbrain	0	0	1
chr1:97661481-97662481	chr1	97661481	97662481	globallyOpen	1	1	1
chr1:97688471-97689471	chr1	97688471	97689471	forebrain	0	0	0
chr1:97769575-97770575	chr1	97769575	97770575	globallyOpen	1	1	1
chr1:97848215-97849215	chr1	97848215	97849215	panNeuronal	0	0	1
chr1:97862801-97863801	chr1	97862801	97863801	panNeuronal	0	0	1
chr1:97918144-97919144	chr1	97918144	97919144	midbrain	0	0	1
chr1:97929111-97930111	chr1	97929111	97930111	forebrainHindbrainMidbrain	0	0	1
chr1:97974605-97975605	chr1	97974605	97975605	forebrain	0	0	0
chr1:97976546-97977546	chr1	97976546	97977546	globallyOpen	1	1	1
chr1:98042033-98043033	chr1	98042033	98043033	forebrain	0	0	0
chr1:98047222-98048222	chr1	98047222	98048222	panNeuronal	0	0	1
chr1:98053321-98054321	chr1	98053321	98054321	forebrainHindbrainMidbrain	0	0	1
chr1:98082778-98083778	chr1	98082778	98083778	forebrain	0	0	0
chr1:98084236-98085236	chr1	98084236	98085236	heart	1	0	0
chr1:98094946-98095946	chr1	98094946	98095946	globallyOpen	1	1	1
chr1:98178736-98179736	chr1	98178736	98179736	forebrain	0	0	0
chr1:98180056-98181056	chr1	98180056	98181056	midbrain	0	0	1
chr1:98189845-98190845	chr1	98189845	98190845	panNeuronal	0	0	1
chr1:98349747-98350747	chr1	98349747	98350747	forebrainHindbrainMidbrain	0	0	1
chr1:99298677-99299677	chr1	99298677	99299677	hindbrain	0	0	0
chr1:99771826-99772826	chr1	99771826	99772826	globallyOpen	1	1	1
chr1:100179726-100180726	chr1	100179726	100180726	globallyOpen	1	1	1
chr1:100369257-100370257	chr1	100369257	100370257	forebrainHindbrainMidbrain	0	0	1
chr1:100416298-100417298	chr1	100416298	100417298	forebrain	0	0	0
chr1:100644574-100645574	chr1	100644574	100645574	forebrain	0	0	0
chr1:100877719-100878719	chr1	100877719	100878719	forebrain	0	0	0
chr1:101683701-101684701	chr1	101683701	101684701	neuralTube	0	0	0
chr1:102170215-102171215	chr1	102170215	102171215	forebrainHindbrainMidbrain	0	0	1
chr1:102288036-102289036	chr1	102288036	102289036	midbrain	0	0	1
chr1:102627741-102628741	chr1	102627741	102628741	globallyOpen	1	1	1
chr1:102687398-102688398	chr1	102687398	102688398	heart	1	0	0
chr1:103093623-103094623	chr1	103093623	103094623	hindbrainMidbrainNeuralTube	0	0	1
chr1:104029306-104030306	chr1	104029306	104030306	midbrain	0	0	1
chr1:104048719-104049719	chr1	104048719	104049719	forebrain	0	0	0
chr1:104746420-104747420	chr1	104746420	104747420	forebrainHindbrainMidbrain	0	0	1
chr1:104768287-104769287	chr1	104768287	104769287	globallyOpen	1	1	1
chr1:104837883-104838883	chr1	104837883	104838883	forebrain	0	0	0
chr1:104847844-104848844	chr1	104847844	104848844	hindbrainMidbrainNeuralTube	0	0	1
chr1:104916265-104917265	chr1	104916265	104917265	hindbrain	0	0	0
chr1:104917062-104918062	chr1	104917062	104918062	forebrainHindbrainMidbrain	0	0	1
chr1:104944421-104945421	chr1	104944421	104945421	globallyOpen	1	1	1
chr1:104956686-104957686	chr1	104956686	104957686	hindbrainMidbrainNeuralTube	0	0	1
chr1:104993655-104994655	chr1	104993655	104994655	globallyOpen	1	1	1
chr1:105088476-105089476	chr1	105088476	105089476	limb	0	1	0
chr1:105092148-105093148	chr1	105092148	105093148	globallyOpen	1	1	1
chr1:105111035-105112035	chr1	105111035	105112035	forebrain	0	0	0
chr1:105150731-105151731	chr1	105150731	105151731	hindbrain	0	0	0
chr1:105178795-105179795	chr1	105178795	105179795	globallyOpen	1	1	1
chr1:105245678-105246678	chr1	105245678	105246678	forebrainHindbrainMidbrain	0	0	1
chr1:105312004-105313004	chr1	105312004	105313004	hindbrainMidbrainNeuralTube	0	0	1
chr1:105331315-105332315	chr1	105331315	105332315	midbrain	0	0	1
chr1:105355833-105356833	chr1	105355833	105356833	panNeuronal	0	0	1
chr1:105439876-105440876	chr1	105439876	105440876	midbrain	0	0	1
chr1:105663168-105664168	chr1	105663168	105664168	globallyOpen	1	1	1
chr1:105844050-105845050	chr1	105844050	105845050	globallyOpen	1	1	1
chr1:105880659-105881659	chr1	105880659	105881659	globallyOpen	1	1	1
chr1:105908052-105909052	chr1	105908052	105909052	limb	0	1	0
chr1:105989724-105990724	chr1	105989724	105990724	globallyOpen	1	1	1
chr1:105993443-105994443	chr1	105993443	105994443	globallyOpen	1	1	1
chr1:106036669-106037669	chr1	106036669	106037669	globallyOpen	1	1	1
chr1:106071107-106072107	chr1	106071107	106072107	panNeuronal	0	0	1
chr1:106131897-106132897	chr1	106131897	106132897	hindbrainMidbrainNeuralTube	0	0	1
chr1:106170893-106171893	chr1	106170893	106171893	globallyOpen	1	1	1
chr1:106199179-106200179	chr1	106199179	106200179	panNeuronal	0	0	1
chr1:106207538-106208538	chr1	106207538	106208538	hindbrain	0	0	0
chr1:106380085-106381085	chr1	106380085	106381085	hindbrain	0	0	0
chr1:106395153-106396153	chr1	106395153	106396153	globallyOpen	1	1	1
chr1:106464405-106465405	chr1	106464405	106465405	forebrainHindbrainMidbrain	0	0	1
chr1:106465293-106466293	chr1	106465293	106466293	neuralTube	0	0	0
chr1:106511217-106512217	chr1	106511217	106512217	forebrain	0	0	0
chr1:106582969-106583969	chr1	106582969	106583969	midbrain	0	0	1
chr1:106597517-106598517	chr1	106597517	106598517	limb	0	1	0
chr1:106602651-106603651	chr1	106602651	106603651	hindbrain	0	0	0
chr1:106628494-106629494	chr1	106628494	106629494	globallyOpen	1	1	1
chr1:106702454-106703454	chr1	106702454	106703454	forebrain	0	0	0
chr1:106713758-106714758	chr1	106713758	106714758	globallyOpen	1	1	1
chr1:106759064-106760064	chr1	106759064	106760064	globallyOpen	1	1	1
chr1:106796219-106797219	chr1	106796219	106797219	globallyOpen	1	1	1
chr1:107481124-107482124	chr1	107481124	107482124	globallyOpen	1	1	1
chr1:107529040-107530040	chr1	107529040	107530040	neuralTube	0	0	0
chr1:107589487-107590487	chr1	107589487	107590487	heart	1	0	0
chr1:107677122-107678122	chr1	107677122	107678122	forebrain	0	0	0
chr1:107900198-107901198	chr1	107900198	107901198	hindbrain	0	0	0
chr1:107908348-107909348	chr1	107908348	107909348	forebrain	0	0	0
chr1:107945876-107946876	chr1	107945876	107946876	forebrain	0	0	0
chr1:107978097-107979097	chr1	107978097	107979097	forebrainHindbrainMidbrain	0	0	1
chr1:108023291-108024291	chr1	108023291	108024291	forebrainHindbrainMidbrain	0	0	1
chr1:108577575-108578575	chr1	108577575	108578575	forebrain	0	0	0
chr1:108796624-108797624	chr1	108796624	108797624	forebrain	0	0	0
chr1:109514077-109515077	chr1	109514077	109515077	hindbrain	0	0	0
chr1:109898364-109899364	chr1	109898364	109899364	forebrain	0	0	0
chr1:109971597-109972597	chr1	109971597	109972597	forebrainHindbrainMidbrain	0	0	1
chr1:109982043-109983043	chr1	109982043	109983043	panNeuronal	0	0	1
chr1:109985182-109986182	chr1	109985182	109986182	forebrain	0	0	0
chr1:110056030-110057030	chr1	110056030	110057030	midbrain	0	0	1
chr1:110066801-110067801	chr1	110066801	110067801	hindbrain	0	0	0
chr1:110245970-110246970	chr1	110245970	110246970	hindbrain	0	0	0
chr1:110447325-110448325	chr1	110447325	110448325	panNeuronal	0	0	1
chr1:110798798-110799798	chr1	110798798	110799798	hindbrain	0	0	0
chr1:111242090-111243090	chr1	111242090	111243090	forebrainHindbrainMidbrain	0	0	1
chr1:111633778-111634778	chr1	111633778	111634778	forebrainHindbrainMidbrain	0	0	1
chr1:111659950-111660950	chr1	111659950	111660950	forebrain	0	0	0
chr1:111698860-111699860	chr1	111698860	111699860	forebrain	0	0	0
chr1:111753904-111754904	chr1	111753904	111754904	hindbrainMidbrainNeuralTube	0	0	1
chr1:111864405-111865405	chr1	111864405	111865405	globallyOpen	1	1	1
chr1:111911207-111912207	chr1	111911207	111912207	midbrain	0	0	1
chr1:112378266-112379266	chr1	112378266	112379266	forebrainHindbrainMidbrain	0	0	1
chr1:112416369-112417369	chr1	112416369	112417369	panNeuronal	0	0	1
chr1:112455649-112456649	chr1	112455649	112456649	globallyOpen	1	1	1
chr1:112961068-112962068	chr1	112961068	112962068	midbrain	0	0	1
chr1:113357995-113358995	chr1	113357995	113358995	hindbrain	0	0	0
chr1:113384627-113385627	chr1	113384627	113385627	midbrain	0	0	1
chr1:113676104-113677104	chr1	113676104	113677104	midbrain	0	0	1
chr1:114528175-114529175	chr1	114528175	114529175	panNeuronal	0	0	1
chr1:114640910-114641910	chr1	114640910	114641910	hindbrain	0	0	0
chr1:115127112-115128112	chr1	115127112	115128112	hindbrain	0	0	0
chr1:115417362-115418362	chr1	115417362	115418362	midbrain	0	0	1
chr1:115684172-115685172	chr1	115684172	115685172	forebrainHindbrainMidbrain	0	0	1
chr1:115784362-115785362	chr1	115784362	115785362	forebrainHindbrainMidbrain	0	0	1
chr1:116180250-116181250	chr1	116180250	116181250	hindbrain	0	0	0
chr1:116187833-116188833	chr1	116187833	116188833	midbrain	0	0	1
chr1:116365833-116366833	chr1	116365833	116366833	hindbrainMidbrainNeuralTube	0	0	1
chr1:116366527-116367527	chr1	116366527	116367527	panNeuronal	0	0	1
chr1:116392109-116393109	chr1	116392109	116393109	neuralTube	0	0	0
chr1:117363650-117364650	chr1	117363650	117364650	forebrain	0	0	0
chr1:117519338-117520338	chr1	117519338	117520338	hindbrain	0	0	0
chr1:118310796-118311796	chr1	118310796	118311796	globallyOpen	1	1	1
chr1:118321099-118322099	chr1	118321099	118322099	globallyOpen	1	1	1
chr1:118343303-118344303	chr1	118343303	118344303	limb	0	1	0
chr1:118388531-118389531	chr1	118388531	118389531	globallyOpen	1	1	1
chr1:118422516-118423516	chr1	118422516	118423516	hindbrain	0	0	0
chr1:118434593-118435593	chr1	118434593	118435593	neuralTube	0	0	0
chr1:118459002-118460002	chr1	118459002	118460002	globallyOpen	1	1	1
chr1:118480413-118481413	chr1	118480413	118481413	forebrain	0	0	0
chr1:118480984-118481984	chr1	118480984	118481984	forebrain	0	0	0
chr1:118485639-118486639	chr1	118485639	118486639	heart	1	0	0
chr1:118497976-118498976	chr1	118497976	118498976	globallyOpen	1	1	1
chr1:118627212-118628212	chr1	118627212	118628212	globallyOpen	1	1	1
chr1:118758998-118759998	chr1	118758998	118759998	globallyOpen	1	1	1
chr1:118776263-118777263	chr1	118776263	118777263	panNeuronal	0	0	1
chr1:118795072-118796072	chr1	118795072	118796072	neuralTube	0	0	0
chr1:118825018-118826018	chr1	118825018	118826018	limb	0	1	0
chr1:118880575-118881575	chr1	118880575	118881575	hindbrainMidbrainNeuralTube	0	0	1
chr1:118901875-118902875	chr1	118901875	118902875	limb	0	1	0
chr1:118910454-118911454	chr1	118910454	118911454	panNeuronal	0	0	1
chr1:118912748-118913748	chr1	118912748	118913748	forebrain	0	0	0
chr1:118954393-118955393	chr1	118954393	118955393	globallyOpen	1	1	1
chr1:118981922-118982922	chr1	118981922	118982922	globallyOpen	1	1	1
chr1:119033283-119034283	chr1	119033283	119034283	globallyOpen	1	1	1
chr1:119047569-119048569	chr1	119047569	119048569	globallyOpen	1	1	1
chr1:119053185-119054185	chr1	119053185	119054185	globallyOpen	1	1	1
chr1:119082282-119083282	chr1	119082282	119083282	globallyOpen	1	1	1
chr1:119083200-119084200	chr1	119083200	119084200	globallyOpen	1	1	1
chr1:119093525-119094525	chr1	119093525	119094525	forebrain	0	0	0
chr1:119254911-119255911	chr1	119254911	119255911	hindbrainMidbrainNeuralTube	0	0	1
chr1:119265241-119266241	chr1	119265241	119266241	hindbrainMidbrainNeuralTube	0	0	1
chr1:119305031-119306031	chr1	119305031	119306031	globallyOpen	1	1	1
chr1:119328636-119329636	chr1	119328636	119329636	panNeuronal	0	0	1
chr1:119388309-119389309	chr1	119388309	119389309	panNeuronal	0	0	1
chr1:119420535-119421535	chr1	119420535	119421535	globallyOpen	1	1	1
chr1:119504205-119505205	chr1	119504205	119505205	globallyOpen	1	1	1
chr1:119525536-119526536	chr1	119525536	119526536	globallyOpen	1	1	1
chr1:119648382-119649382	chr1	119648382	119649382	globallyOpen	1	1	1
chr1:119836996-119837996	chr1	119836996	119837996	globallyOpen	1	1	1
chr1:119868407-119869407	chr1	119868407	119869407	hindbrainMidbrainNeuralTube	0	0	1
chr1:119899395-119900395	chr1	119899395	119900395	hindbrainMidbrainNeuralTube	0	0	1
chr1:119902090-119903090	chr1	119902090	119903090	panNeuronal	0	0	1
chr1:119912674-119913674	chr1	119912674	119913674	globallyOpen	1	1	1
chr1:119959150-119960150	chr1	119959150	119960150	hindbrain	0	0	0
chr1:119996806-119997806	chr1	119996806	119997806	globallyOpen	1	1	1
chr1:120032681-120033681	chr1	120032681	120033681	globallyOpen	1	1	1
chr1:120073202-120074202	chr1	120073202	120074202	globallyOpen	1	1	1
chr1:120093221-120094221	chr1	120093221	120094221	forebrain	0	0	0
chr1:120115455-120116455	chr1	120115455	120116455	forebrain	0	0	0
chr1:120120589-120121589	chr1	120120589	120121589	globallyOpen	1	1	1
chr1:120186436-120187436	chr1	120186436	120187436	forebrainHindbrainMidbrain	0	0	1
chr1:120258944-120259944	chr1	120258944	120259944	heart	1	0	0
chr1:120264630-120265630	chr1	120264630	120265630	globallyOpen	1	1	1
chr1:120270616-120271616	chr1	120270616	120271616	heart	1	0	0
chr1:120274985-120275985	chr1	120274985	120275985	hindbrain	0	0	0
chr1:120340093-120341093	chr1	120340093	120341093	globallyOpen	1	1	1
chr1:120341947-120342947	chr1	120341947	120342947	globallyOpen	1	1	1
chr1:120458676-120459676	chr1	120458676	120459676	hindbrain	0	0	0
chr1:120601725-120602725	chr1	120601725	120602725	globallyOpen	1	1	1
chr1:120603044-120604044	chr1	120603044	120604044	globallyOpen	1	1	1
chr1:120621037-120622037	chr1	120621037	120622037	hindbrainMidbrainNeuralTube	0	0	1
chr1:120643813-120644813	chr1	120643813	120644813	panNeuronal	0	0	1
chr1:120685395-120686395	chr1	120685395	120686395	hindbrainMidbrainNeuralTube	0	0	1
chr1:120741123-120742123	chr1	120741123	120742123	limb	0	1	0
chr1:120910385-120911385	chr1	120910385	120911385	neuralTube	0	0	0
chr1:120911829-120912829	chr1	120911829	120912829	forebrainHindbrainMidbrain	0	0	1
chr1:121050727-121051727	chr1	121050727	121051727	panNeuronal	0	0	1
chr1:121086778-121087778	chr1	121086778	121087778	panNeuronal	0	0	1
chr1:121150398-121151398	chr1	121150398	121151398	midbrain	0	0	1
chr1:121176896-121177896	chr1	121176896	121177896	panNeuronal	0	0	1
chr1:121226539-121227539	chr1	121226539	121227539	neuralTube	0	0	0
chr1:121314428-121315428	chr1	121314428	121315428	midbrain	0	0	1
chr1:121327259-121328259	chr1	121327259	121328259	globallyOpen	1	1	1
chr1:121371108-121372108	chr1	121371108	121372108	hindbrain	0	0	0
chr1:121399170-121400170	chr1	121399170	121400170	forebrain	0	0	0
chr1:121430541-121431541	chr1	121430541	121431541	globallyOpen	1	1	1
chr1:121527848-121528848	chr1	121527848	121528848	globallyOpen	1	1	1
chr1:121567394-121568394	chr1	121567394	121568394	globallyOpen	1	1	1
chr1:121795015-121796015	chr1	121795015	121796015	hindbrainMidbrainNeuralTube	0	0	1
chr1:122332980-122333980	chr1	122332980	122333980	hindbrain	0	0	0
chr1:122356654-122357654	chr1	122356654	122357654	heart	1	0	0
chr1:123381467-123382467	chr1	123381467	123382467	hindbrain	0	0	0
chr1:124045058-124046058	chr1	124045058	124046058	panNeuronal	0	0	1
chr1:124331909-124332909	chr1	124331909	124332909	hindbrainMidbrainNeuralTube	0	0	1
chr1:124629834-124630834	chr1	124629834	124630834	limb	0	1	0
chr1:125215800-125216800	chr1	125215800	125216800	hindbrain	0	0	0
chr1:125351127-125352127	chr1	125351127	125352127	forebrain	0	0	0
chr1:125435096-125436096	chr1	125435096	125436096	globallyOpen	1	1	1
chr1:125560045-125561045	chr1	125560045	125561045	globallyOpen	1	1	1
chr1:125701428-125702428	chr1	125701428	125702428	hindbrain	0	0	0
chr1:125789441-125790441	chr1	125789441	125790441	forebrainHindbrainMidbrain	0	0	1
chr1:125854204-125855204	chr1	125854204	125855204	midbrain	0	0	1
chr1:125892963-125893963	chr1	125892963	125893963	midbrain	0	0	1
chr1:125910622-125911622	chr1	125910622	125911622	globallyOpen	1	1	1
chr1:125996163-125997163	chr1	125996163	125997163	neuralTube	0	0	0
chr1:126076001-126077001	chr1	126076001	126077001	forebrain	0	0	0
chr1:126167890-126168890	chr1	126167890	126168890	forebrainHindbrainMidbrain	0	0	1
chr1:126317548-126318548	chr1	126317548	126318548	heart	1	0	0
chr1:126436624-126437624	chr1	126436624	126437624	neuralTube	0	0	0
chr1:126492294-126493294	chr1	126492294	126493294	globallyOpen	1	1	1
chr1:126573310-126574310	chr1	126573310	126574310	forebrain	0	0	0
chr1:126590605-126591605	chr1	126590605	126591605	midbrain	0	0	1
chr1:126606047-126607047	chr1	126606047	126607047	panNeuronal	0	0	1
chr1:126660140-126661140	chr1	126660140	126661140	hindbrain	0	0	0
chr1:126681498-126682498	chr1	126681498	126682498	hindbrainMidbrainNeuralTube	0	0	1
chr1:126683526-126684526	chr1	126683526	126684526	globallyOpen	1	1	1
chr1:126699729-126700729	chr1	126699729	126700729	hindbrain	0	0	0
chr1:126726148-126727148	chr1	126726148	126727148	forebrain	0	0	0
chr1:126745053-126746053	chr1	126745053	126746053	panNeuronal	0	0	1
chr1:126750852-126751852	chr1	126750852	126751852	neuralTube	0	0	0
chr1:126765358-126766358	chr1	126765358	126766358	midbrain	0	0	1
chr1:126780114-126781114	chr1	126780114	126781114	forebrainHindbrainMidbrain	0	0	1
chr1:126829976-126830976	chr1	126829976	126830976	globallyOpen	1	1	1
chr1:126865308-126866308	chr1	126865308	126866308	panNeuronal	0	0	1
chr1:126915926-126916926	chr1	126915926	126916926	panNeuronal	0	0	1
chr1:126971868-126972868	chr1	126971868	126972868	hindbrain	0	0	0
chr1:126992768-126993768	chr1	126992768	126993768	globallyOpen	1	1	1
chr1:127014497-127015497	chr1	127014497	127015497	forebrain	0	0	0
chr1:127204590-127205590	chr1	127204590	127205590	globallyOpen	1	1	1
chr1:127267669-127268669	chr1	127267669	127268669	hindbrain	0	0	0
chr1:127382735-127383735	chr1	127382735	127383735	hindbrain	0	0	0
chr1:127442606-127443606	chr1	127442606	127443606	globallyOpen	1	1	1
chr1:127508167-127509167	chr1	127508167	127509167	hindbrainMidbrainNeuralTube	0	0	1
chr1:127530881-127531881	chr1	127530881	127531881	panNeuronal	0	0	1
chr1:127536997-127537997	chr1	127536997	127537997	globallyOpen	1	1	1
chr1:127547839-127548839	chr1	127547839	127548839	midbrain	0	0	1
chr1:127555724-127556724	chr1	127555724	127556724	panNeuronal	0	0	1
chr1:127575352-127576352	chr1	127575352	127576352	forebrainHindbrainMidbrain	0	0	1
chr1:127603369-127604369	chr1	127603369	127604369	forebrainHindbrainMidbrain	0	0	1
chr1:127660818-127661818	chr1	127660818	127661818	globallyOpen	1	1	1
chr1:127666821-127667821	chr1	127666821	127667821	forebrain	0	0	0
chr1:127677268-127678268	chr1	127677268	127678268	globallyOpen	1	1	1
chr1:127756192-127757192	chr1	127756192	127757192	heart	1	0	0
chr1:127773386-127774386	chr1	127773386	127774386	globallyOpen	1	1	1
chr1:127868178-127869178	chr1	127868178	127869178	globallyOpen	1	1	1
chr1:127904714-127905714	chr1	127904714	127905714	midbrain	0	0	1
chr1:128102627-128103627	chr1	128102627	128103627	globallyOpen	1	1	1
chr1:128141426-128142426	chr1	128141426	128142426	midbrain	0	0	1
chr1:128243449-128244449	chr1	128243449	128244449	globallyOpen	1	1	1
chr1:128343941-128344941	chr1	128343941	128344941	forebrainHindbrainMidbrain	0	0	1
chr1:128359118-128360118	chr1	128359118	128360118	globallyOpen	1	1	1
chr1:128404687-128405687	chr1	128404687	128405687	panNeuronal	0	0	1
chr1:128416829-128417829	chr1	128416829	128417829	globallyOpen	1	1	1
chr1:128440404-128441404	chr1	128440404	128441404	midbrain	0	0	1
chr1:128450838-128451838	chr1	128450838	128451838	hindbrain	0	0	0
chr1:128472136-128473136	chr1	128472136	128473136	panNeuronal	0	0	1
chr1:128551403-128552403	chr1	128551403	128552403	hindbrainMidbrainNeuralTube	0	0	1
chr1:128567244-128568244	chr1	128567244	128568244	forebrainHindbrainMidbrain	0	0	1
chr1:128585338-128586338	chr1	128585338	128586338	panNeuronal	0	0	1
chr1:128591843-128592843	chr1	128591843	128592843	panNeuronal	0	0	1
chr1:128592756-128593756	chr1	128592756	128593756	panNeuronal	0	0	1
chr1:128622520-128623520	chr1	128622520	128623520	forebrain	0	0	0
chr1:128639494-128640494	chr1	128639494	128640494	hindbrain	0	0	0
chr1:128649139-128650139	chr1	128649139	128650139	forebrainHindbrainMidbrain	0	0	1
chr1:128668908-128669908	chr1	128668908	128669908	hindbrainMidbrainNeuralTube	0	0	1
chr1:128679210-128680210	chr1	128679210	128680210	forebrainHindbrainMidbrain	0	0	1
chr1:128684865-128685865	chr1	128684865	128685865	forebrain	0	0	0
chr1:128686765-128687765	chr1	128686765	128687765	panNeuronal	0	0	1
chr1:128691962-128692962	chr1	128691962	128692962	forebrainHindbrainMidbrain	0	0	1
chr1:128710973-128711973	chr1	128710973	128711973	hindbrain	0	0	0
chr1:128753326-128754326	chr1	128753326	128754326	hindbrain	0	0	0
chr1:128758601-128759601	chr1	128758601	128759601	forebrainHindbrainMidbrain	0	0	1
chr1:128803000-128804000	chr1	128803000	128804000	globallyOpen	1	1	1
chr1:128805633-128806633	chr1	128805633	128806633	hindbrainMidbrainNeuralTube	0	0	1
chr1:128823939-128824939	chr1	128823939	128824939	forebrain	0	0	0
chr1:128832263-128833263	chr1	128832263	128833263	globallyOpen	1	1	1
chr1:128859686-128860686	chr1	128859686	128860686	forebrainHindbrainMidbrain	0	0	1
chr1:128875072-128876072	chr1	128875072	128876072	forebrain	0	0	0
chr1:129148475-129149475	chr1	129148475	129149475	hindbrain	0	0	0
chr1:129207819-129208819	chr1	129207819	129208819	panNeuronal	0	0	1
chr1:129272819-129273819	chr1	129272819	129273819	globallyOpen	1	1	1
chr1:129357010-129358010	chr1	129357010	129358010	forebrainHindbrainMidbrain	0	0	1
chr1:129473078-129474078	chr1	129473078	129474078	hindbrainMidbrainNeuralTube	0	0	1
chr1:129493658-129494658	chr1	129493658	129494658	hindbrain	0	0	0
chr1:129619366-129620366	chr1	129619366	129620366	hindbrainMidbrainNeuralTube	0	0	1
chr1:129644222-129645222	chr1	129644222	129645222	forebrain	0	0	0
chr1:129756256-129757256	chr1	129756256	129757256	midbrain	0	0	1
chr1:129780201-129781201	chr1	129780201	129781201	forebrain	0	0	0
chr1:129849667-129850667	chr1	129849667	129850667	hindbrain	0	0	0
chr1:130169950-130170950	chr1	130169950	130170950	midbrain	0	0	1
chr1:130299594-130300594	chr1	130299594	130300594	panNeuronal	0	0	1
chr1:130461937-130462937	chr1	130461937	130462937	globallyOpen	1	1	1
chr1:130633691-130634691	chr1	130633691	130634691	forebrain	0	0	0
chr1:130715293-130716293	chr1	130715293	130716293	globallyOpen	1	1	1
chr1:130716758-130717758	chr1	130716758	130717758	globallyOpen	1	1	1
chr1:130731389-130732389	chr1	130731389	130732389	heart	1	0	0
chr1:130741000-130742000	chr1	130741000	130742000	heart	1	0	0
chr1:130774968-130775968	chr1	130774968	130775968	midbrain	0	0	1
chr1:130877863-130878863	chr1	130877863	130878863	globallyOpen	1	1	1
chr1:131003027-131004027	chr1	131003027	131004027	heart	1	0	0
chr1:131053027-131054027	chr1	131053027	131054027	globallyOpen	1	1	1
chr1:131078317-131079317	chr1	131078317	131079317	panNeuronal	0	0	1
chr1:131084164-131085164	chr1	131084164	131085164	forebrain	0	0	0
chr1:131085861-131086861	chr1	131085861	131086861	hindbrainMidbrainNeuralTube	0	0	1
chr1:131097244-131098244	chr1	131097244	131098244	globallyOpen	1	1	1
chr1:131115620-131116620	chr1	131115620	131116620	globallyOpen	1	1	1
chr1:131125909-131126909	chr1	131125909	131126909	heart	1	0	0
chr1:131137749-131138749	chr1	131137749	131138749	globallyOpen	1	1	1
chr1:131152613-131153613	chr1	131152613	131153613	globallyOpen	1	1	1
chr1:131244492-131245492	chr1	131244492	131245492	globallyOpen	1	1	1
chr1:131269766-131270766	chr1	131269766	131270766	globallyOpen	1	1	1
chr1:131447034-131448034	chr1	131447034	131448034	heart	1	0	0
chr1:131526625-131527625	chr1	131526625	131527625	globallyOpen	1	1	1
chr1:131613032-131614032	chr1	131613032	131614032	neuralTube	0	0	0
chr1:131827393-131828393	chr1	131827393	131828393	globallyOpen	1	1	1
chr1:131866579-131867579	chr1	131866579	131867579	globallyOpen	1	1	1
chr1:131909741-131910741	chr1	131909741	131910741	globallyOpen	1	1	1
chr1:131962530-131963530	chr1	131962530	131963530	globallyOpen	1	1	1
chr1:131970670-131971670	chr1	131970670	131971670	panNeuronal	0	0	1
chr1:131971819-131972819	chr1	131971819	131972819	panNeuronal	0	0	1
chr1:131981210-131982210	chr1	131981210	131982210	globallyOpen	1	1	1
chr1:132007241-132008241	chr1	132007241	132008241	globallyOpen	1	1	1
chr1:132067340-132068340	chr1	132067340	132068340	globallyOpen	1	1	1
chr1:132139327-132140327	chr1	132139327	132140327	heart	1	0	0
chr1:132156983-132157983	chr1	132156983	132157983	globallyOpen	1	1	1
chr1:132164453-132165453	chr1	132164453	132165453	hindbrain	0	0	0
chr1:132189772-132190772	chr1	132189772	132190772	panNeuronal	0	0	1
chr1:132191682-132192682	chr1	132191682	132192682	panNeuronal	0	0	1
chr1:132197339-132198339	chr1	132197339	132198339	globallyOpen	1	1	1
chr1:132200139-132201139	chr1	132200139	132201139	globallyOpen	1	1	1
chr1:132212710-132213710	chr1	132212710	132213710	hindbrain	0	0	0
chr1:132221878-132222878	chr1	132221878	132222878	midbrain	0	0	1
chr1:132264278-132265278	chr1	132264278	132265278	heart	1	0	0
chr1:132281517-132282517	chr1	132281517	132282517	hindbrainMidbrainNeuralTube	0	0	1
chr1:132282807-132283807	chr1	132282807	132283807	hindbrainMidbrainNeuralTube	0	0	1
chr1:132315312-132316312	chr1	132315312	132316312	globallyOpen	1	1	1
chr1:132322181-132323181	chr1	132322181	132323181	panNeuronal	0	0	1
chr1:132333272-132334272	chr1	132333272	132334272	panNeuronal	0	0	1
chr1:132355312-132356312	chr1	132355312	132356312	globallyOpen	1	1	1
chr1:132367236-132368236	chr1	132367236	132368236	globallyOpen	1	1	1
chr1:132391074-132392074	chr1	132391074	132392074	globallyOpen	1	1	1
chr1:132416859-132417859	chr1	132416859	132417859	globallyOpen	1	1	1
chr1:132476587-132477587	chr1	132476587	132477587	globallyOpen	1	1	1
chr1:132530427-132531427	chr1	132530427	132531427	panNeuronal	0	0	1
chr1:132540867-132541867	chr1	132540867	132541867	limb	0	1	0
chr1:132542266-132543266	chr1	132542266	132543266	globallyOpen	1	1	1
chr1:132562117-132563117	chr1	132562117	132563117	panNeuronal	0	0	1
chr1:132581773-132582773	chr1	132581773	132582773	panNeuronal	0	0	1
chr1:132626072-132627072	chr1	132626072	132627072	hindbrain	0	0	0
chr1:132641122-132642122	chr1	132641122	132642122	hindbrainMidbrainNeuralTube	0	0	1
chr1:132650384-132651384	chr1	132650384	132651384	hindbrain	0	0	0
chr1:132659995-132660995	chr1	132659995	132660995	hindbrain	0	0	0
chr1:132693708-132694708	chr1	132693708	132694708	hindbrainMidbrainNeuralTube	0	0	1
chr1:132738953-132739953	chr1	132738953	132739953	hindbrain	0	0	0
chr1:132741229-132742229	chr1	132741229	132742229	panNeuronal	0	0	1
chr1:132765583-132766583	chr1	132765583	132766583	hindbrainMidbrainNeuralTube	0	0	1
chr1:132800019-132801019	chr1	132800019	132801019	midbrain	0	0	1
chr1:132858432-132859432	chr1	132858432	132859432	midbrain	0	0	1
chr1:132879905-132880905	chr1	132879905	132880905	globallyOpen	1	1	1
chr1:132920765-132921765	chr1	132920765	132921765	forebrainHindbrainMidbrain	0	0	1
chr1:133024635-133025635	chr1	133024635	133025635	globallyOpen	1	1	1
chr1:133033197-133034197	chr1	133033197	133034197	globallyOpen	1	1	1
chr1:133045386-133046386	chr1	133045386	133046386	globallyOpen	1	1	1
chr1:133072969-133073969	chr1	133072969	133073969	heart	1	0	0
chr1:133079894-133080894	chr1	133079894	133080894	panNeuronal	0	0	1
chr1:133118483-133119483	chr1	133118483	133119483	heart	1	0	0
chr1:133130682-133131682	chr1	133130682	133131682	globallyOpen	1	1	1
chr1:133180808-133181808	chr1	133180808	133181808	globallyOpen	1	1	1
chr1:133187507-133188507	chr1	133187507	133188507	panNeuronal	0	0	1
chr1:133195871-133196871	chr1	133195871	133196871	forebrain	0	0	0
chr1:133236658-133237658	chr1	133236658	133237658	heart	1	0	0
chr1:133245474-133246474	chr1	133245474	133246474	globallyOpen	1	1	1
chr1:133267546-133268546	chr1	133267546	133268546	forebrainHindbrainMidbrain	0	0	1
chr1:133278134-133279134	chr1	133278134	133279134	hindbrain	0	0	0
chr1:133362904-133363904	chr1	133362904	133363904	globallyOpen	1	1	1
chr1:133385091-133386091	chr1	133385091	133386091	globallyOpen	1	1	1
chr1:133408562-133409562	chr1	133408562	133409562	hindbrainMidbrainNeuralTube	0	0	1
chr1:133422549-133423549	chr1	133422549	133423549	globallyOpen	1	1	1
chr1:133423642-133424642	chr1	133423642	133424642	globallyOpen	1	1	1
chr1:133433898-133434898	chr1	133433898	133434898	globallyOpen	1	1	1
chr1:133437743-133438743	chr1	133437743	133438743	midbrain	0	0	1
chr1:133492224-133493224	chr1	133492224	133493224	panNeuronal	0	0	1
chr1:133609829-133610829	chr1	133609829	133610829	globallyOpen	1	1	1
chr1:133660711-133661711	chr1	133660711	133661711	globallyOpen	1	1	1
chr1:133735757-133736757	chr1	133735757	133736757	globallyOpen	1	1	1
chr1:133754010-133755010	chr1	133754010	133755010	heart	1	0	0
chr1:133800429-133801429	chr1	133800429	133801429	globallyOpen	1	1	1
chr1:133825169-133826169	chr1	133825169	133826169	globallyOpen	1	1	1
chr1:133858948-133859948	chr1	133858948	133859948	neuralTube	0	0	0
chr1:133907927-133908927	chr1	133907927	133908927	globallyOpen	1	1	1
chr1:133941258-133942258	chr1	133941258	133942258	limb	0	1	0
chr1:133961384-133962384	chr1	133961384	133962384	heart	1	0	0
chr1:134045633-134046633	chr1	134045633	134046633	globallyOpen	1	1	1
chr1:134060513-134061513	chr1	134060513	134061513	globallyOpen	1	1	1
chr1:134062855-134063855	chr1	134062855	134063855	panNeuronal	0	0	1
chr1:134066805-134067805	chr1	134066805	134067805	globallyOpen	1	1	1
chr1:134071025-134072025	chr1	134071025	134072025	forebrain	0	0	0
chr1:134072880-134073880	chr1	134072880	134073880	heart	1	0	0
chr1:134078247-134079247	chr1	134078247	134079247	globallyOpen	1	1	1
chr1:134092429-134093429	chr1	134092429	134093429	globallyOpen	1	1	1
chr1:134098712-134099712	chr1	134098712	134099712	globallyOpen	1	1	1
chr1:134142214-134143214	chr1	134142214	134143214	hindbrain	0	0	0
chr1:134151342-134152342	chr1	134151342	134152342	globallyOpen	1	1	1
chr1:134221816-134222816	chr1	134221816	134222816	heart	1	0	0
chr1:134243906-134244906	chr1	134243906	134244906	globallyOpen	1	1	1
chr1:134298511-134299511	chr1	134298511	134299511	globallyOpen	1	1	1
chr1:134344107-134345107	chr1	134344107	134345107	globallyOpen	1	1	1
chr1:134361434-134362434	chr1	134361434	134362434	globallyOpen	1	1	1
chr1:134405416-134406416	chr1	134405416	134406416	globallyOpen	1	1	1
chr1:134414747-134415747	chr1	134414747	134415747	globallyOpen	1	1	1
chr1:134425985-134426985	chr1	134425985	134426985	heart	1	0	0
chr1:134454870-134455870	chr1	134454870	134455870	globallyOpen	1	1	1
chr1:134494092-134495092	chr1	134494092	134495092	globallyOpen	1	1	1
chr1:134516277-134517277	chr1	134516277	134517277	limb	0	1	0
chr1:134556451-134557451	chr1	134556451	134557451	globallyOpen	1	1	1
chr1:134559941-134560941	chr1	134559941	134560941	globallyOpen	1	1	1
chr1:134646027-134647027	chr1	134646027	134647027	hindbrainMidbrainNeuralTube	0	0	1
chr1:134651831-134652831	chr1	134651831	134652831	forebrain	0	0	0
chr1:134708653-134709653	chr1	134708653	134709653	globallyOpen	1	1	1
chr1:134713168-134714168	chr1	134713168	134714168	panNeuronal	0	0	1
chr1:134816325-134817325	chr1	134816325	134817325	heart	1	0	0
chr1:134955446-134956446	chr1	134955446	134956446	globallyOpen	1	1	1
chr1:134961975-134962975	chr1	134961975	134962975	globallyOpen	1	1	1
chr1:134987089-134988089	chr1	134987089	134988089	globallyOpen	1	1	1
chr1:135146172-135147172	chr1	135146172	135147172	globallyOpen	1	1	1
chr1:135154047-135155047	chr1	135154047	135155047	globallyOpen	1	1	1
chr1:135158314-135159314	chr1	135158314	135159314	globallyOpen	1	1	1
chr1:135198616-135199616	chr1	135198616	135199616	globallyOpen	1	1	1
chr1:135250394-135251394	chr1	135250394	135251394	heart	1	0	0
chr1:135258222-135259222	chr1	135258222	135259222	globallyOpen	1	1	1
chr1:135283357-135284357	chr1	135283357	135284357	globallyOpen	1	1	1
chr1:135313219-135314219	chr1	135313219	135314219	globallyOpen	1	1	1
chr1:135324228-135325228	chr1	135324228	135325228	limb	0	1	0
chr1:135367812-135368812	chr1	135367812	135368812	globallyOpen	1	1	1
chr1:135374429-135375429	chr1	135374429	135375429	globallyOpen	1	1	1
chr1:135429906-135430906	chr1	135429906	135430906	globallyOpen	1	1	1
chr1:135498716-135499716	chr1	135498716	135499716	midbrain	0	0	1
chr1:135509762-135510762	chr1	135509762	135510762	globallyOpen	1	1	1
chr1:135524056-135525056	chr1	135524056	135525056	heart	1	0	0
chr1:135564750-135565750	chr1	135564750	135565750	hindbrainMidbrainNeuralTube	0	0	1
chr1:135582767-135583767	chr1	135582767	135583767	globallyOpen	1	1	1
chr1:135584929-135585929	chr1	135584929	135585929	globallyOpen	1	1	1
chr1:135602691-135603691	chr1	135602691	135603691	forebrain	0	0	0
chr1:135615902-135616902	chr1	135615902	135616902	hindbrain	0	0	0
chr1:135645444-135646444	chr1	135645444	135646444	forebrain	0	0	0
chr1:135659325-135660325	chr1	135659325	135660325	globallyOpen	1	1	1
chr1:135668022-135669022	chr1	135668022	135669022	limb	0	1	0
chr1:135687681-135688681	chr1	135687681	135688681	globallyOpen	1	1	1
chr1:135698800-135699800	chr1	135698800	135699800	globallyOpen	1	1	1
chr1:135728620-135729620	chr1	135728620	135729620	globallyOpen	1	1	1
chr1:135731575-135732575	chr1	135731575	135732575	limb	0	1	0
chr1:135752542-135753542	chr1	135752542	135753542	globallyOpen	1	1	1
chr1:135765519-135766519	chr1	135765519	135766519	globallyOpen	1	1	1
chr1:135794341-135795341	chr1	135794341	135795341	heart	1	0	0
chr1:135800205-135801205	chr1	135800205	135801205	heart	1	0	0
chr1:135835794-135836794	chr1	135835794	135836794	heart	1	0	0
chr1:135941300-135942300	chr1	135941300	135942300	heart	1	0	0
chr1:136007401-136008401	chr1	136007401	136008401	globallyOpen	1	1	1
chr1:136017445-136018445	chr1	136017445	136018445	globallyOpen	1	1	1
chr1:136050796-136051796	chr1	136050796	136051796	globallyOpen	1	1	1
chr1:136130770-136131770	chr1	136130770	136131770	globallyOpen	1	1	1
chr1:136139605-136140605	chr1	136139605	136140605	globallyOpen	1	1	1
chr1:136142000-136143000	chr1	136142000	136143000	hindbrainMidbrainNeuralTube	0	0	1
chr1:136169821-136170821	chr1	136169821	136170821	globallyOpen	1	1	1
chr1:136173906-136174906	chr1	136173906	136174906	globallyOpen	1	1	1
chr1:136228093-136229093	chr1	136228093	136229093	hindbrainMidbrainNeuralTube	0	0	1
chr1:136233613-136234613	chr1	136233613	136234613	panNeuronal	0	0	1
chr1:136345447-136346447	chr1	136345447	136346447	globallyOpen	1	1	1
chr1:136362275-136363275	chr1	136362275	136363275	midbrain	0	0	1
chr1:136414783-136415783	chr1	136414783	136415783	globallyOpen	1	1	1
chr1:136465701-136466701	chr1	136465701	136466701	globallyOpen	1	1	1
chr1:136624220-136625220	chr1	136624220	136625220	globallyOpen	1	1	1
chr1:136776999-136777999	chr1	136776999	136777999	hindbrain	0	0	0
chr1:136781952-136782952	chr1	136781952	136782952	neuralTube	0	0	0
chr1:136948542-136949542	chr1	136948542	136949542	globallyOpen	1	1	1
chr1:137200600-137201600	chr1	137200600	137201600	forebrain	0	0	0
chr1:137219962-137220962	chr1	137219962	137220962	forebrain	0	0	0
chr1:137254709-137255709	chr1	137254709	137255709	midbrain	0	0	1
chr1:137261887-137262887	chr1	137261887	137262887	forebrain	0	0	0
chr1:137322976-137323976	chr1	137322976	137323976	panNeuronal	0	0	1
chr1:137323574-137324574	chr1	137323574	137324574	forebrainHindbrainMidbrain	0	0	1
chr1:137332260-137333260	chr1	137332260	137333260	limb	0	1	0
chr1:137373417-137374417	chr1	137373417	137374417	forebrainHindbrainMidbrain	0	0	1
chr1:137378316-137379316	chr1	137378316	137379316	forebrainHindbrainMidbrain	0	0	1
chr1:137453536-137454536	chr1	137453536	137454536	hindbrainMidbrainNeuralTube	0	0	1
chr1:137605889-137606889	chr1	137605889	137606889	hindbrain	0	0	0
chr1:137635462-137636462	chr1	137635462	137636462	forebrainHindbrainMidbrain	0	0	1
chr1:137636122-137637122	chr1	137636122	137637122	panNeuronal	0	0	1
chr1:137656646-137657646	chr1	137656646	137657646	panNeuronal	0	0	1
chr1:137898030-137899030	chr1	137898030	137899030	globallyOpen	1	1	1
chr1:137899777-137900777	chr1	137899777	137900777	globallyOpen	1	1	1
chr1:137927457-137928457	chr1	137927457	137928457	panNeuronal	0	0	1
chr1:137928194-137929194	chr1	137928194	137929194	panNeuronal	0	0	1
chr1:137952430-137953430	chr1	137952430	137953430	neuralTube	0	0	0
chr1:138029271-138030271	chr1	138029271	138030271	hindbrainMidbrainNeuralTube	0	0	1
chr1:138135616-138136616	chr1	138135616	138136616	panNeuronal	0	0	1
chr1:138157984-138158984	chr1	138157984	138158984	forebrain	0	0	0
chr1:138205682-138206682	chr1	138205682	138206682	forebrain	0	0	0
chr1:138246371-138247371	chr1	138246371	138247371	hindbrainMidbrainNeuralTube	0	0	1
chr1:138344677-138345677	chr1	138344677	138345677	limb	0	1	0
chr1:138345415-138346415	chr1	138345415	138346415	forebrainHindbrainMidbrain	0	0	1
chr1:138384868-138385868	chr1	138384868	138385868	globallyOpen	1	1	1
chr1:138496563-138497563	chr1	138496563	138497563	panNeuronal	0	0	1
chr1:138499375-138500375	chr1	138499375	138500375	panNeuronal	0	0	1
chr1:138506710-138507710	chr1	138506710	138507710	forebrain	0	0	0
chr1:138523699-138524699	chr1	138523699	138524699	forebrain	0	0	0
chr1:138547538-138548538	chr1	138547538	138548538	hindbrainMidbrainNeuralTube	0	0	1
chr1:138559187-138560187	chr1	138559187	138560187	panNeuronal	0	0	1
chr1:138571496-138572496	chr1	138571496	138572496	panNeuronal	0	0	1
chr1:138617622-138618622	chr1	138617622	138618622	globallyOpen	1	1	1
chr1:138618754-138619754	chr1	138618754	138619754	globallyOpen	1	1	1
chr1:138837359-138838359	chr1	138837359	138838359	globallyOpen	1	1	1
chr1:138841175-138842175	chr1	138841175	138842175	globallyOpen	1	1	1
chr1:138842009-138843009	chr1	138842009	138843009	globallyOpen	1	1	1
chr1:138842905-138843905	chr1	138842905	138843905	globallyOpen	1	1	1
chr1:138847904-138848904	chr1	138847904	138848904	globallyOpen	1	1	1
chr1:138856327-138857327	chr1	138856327	138857327	globallyOpen	1	1	1
chr1:138963208-138964208	chr1	138963208	138964208	globallyOpen	1	1	1
chr1:139000220-139001220	chr1	139000220	139001220	forebrainHindbrainMidbrain	0	0	1
chr1:139025856-139026856	chr1	139025856	139026856	forebrainHindbrainMidbrain	0	0	1
chr1:139037769-139038769	chr1	139037769	139038769	forebrainHindbrainMidbrain	0	0	1
chr1:139039248-139040248	chr1	139039248	139040248	midbrain	0	0	1
chr1:139079281-139080281	chr1	139079281	139080281	forebrain	0	0	0
chr1:139139337-139140337	chr1	139139337	139140337	hindbrain	0	0	0
chr1:139152675-139153675	chr1	139152675	139153675	forebrain	0	0	0
chr1:139153171-139154171	chr1	139153171	139154171	midbrain	0	0	1
chr1:139193761-139194761	chr1	139193761	139194761	limb	0	1	0
chr1:139209569-139210569	chr1	139209569	139210569	hindbrainMidbrainNeuralTube	0	0	1
chr1:139291235-139292235	chr1	139291235	139292235	hindbrainMidbrainNeuralTube	0	0	1
chr1:139301547-139302547	chr1	139301547	139302547	midbrain	0	0	1
chr1:139340173-139341173	chr1	139340173	139341173	forebrain	0	0	0
chr1:139346066-139347066	chr1	139346066	139347066	forebrainHindbrainMidbrain	0	0	1
chr1:139375563-139376563	chr1	139375563	139376563	panNeuronal	0	0	1
chr1:139376509-139377509	chr1	139376509	139377509	panNeuronal	0	0	1
chr1:139421649-139422649	chr1	139421649	139422649	globallyOpen	1	1	1
chr1:139453961-139454961	chr1	139453961	139454961	globallyOpen	1	1	1
chr1:140245081-140246081	chr1	140245081	140246081	globallyOpen	1	1	1
chr1:140409175-140410175	chr1	140409175	140410175	limb	0	1	0
chr1:140429173-140430173	chr1	140429173	140430173	midbrain	0	0	1
chr1:140531234-140532234	chr1	140531234	140532234	forebrain	0	0	0
chr1:140608610-140609610	chr1	140608610	140609610	hindbrain	0	0	0
chr1:140660884-140661884	chr1	140660884	140661884	forebrainHindbrainMidbrain	0	0	1
chr1:140747715-140748715	chr1	140747715	140748715	forebrainHindbrainMidbrain	0	0	1
chr1:141136756-141137756	chr1	141136756	141137756	neuralTube	0	0	0
chr1:141145464-141146464	chr1	141145464	141146464	hindbrain	0	0	0
chr1:142733745-142734745	chr1	142733745	142734745	forebrain	0	0	0
chr1:142741987-142742987	chr1	142741987	142742987	forebrainHindbrainMidbrain	0	0	1
chr1:143019679-143020679	chr1	143019679	143020679	hindbrain	0	0	0
chr1:143060664-143061664	chr1	143060664	143061664	forebrainHindbrainMidbrain	0	0	1
chr1:143145147-143146147	chr1	143145147	143146147	forebrain	0	0	0
chr1:143640204-143641204	chr1	143640204	143641204	panNeuronal	0	0	1
chr1:143643937-143644937	chr1	143643937	143644937	forebrain	0	0	0
chr1:143702351-143703351	chr1	143702351	143703351	globallyOpen	1	1	1
chr1:143738798-143739798	chr1	143738798	143739798	globallyOpen	1	1	1
chr1:143741611-143742611	chr1	143741611	143742611	forebrain	0	0	0
chr1:143776555-143777555	chr1	143776555	143777555	globallyOpen	1	1	1
chr1:143803209-143804209	chr1	143803209	143804209	hindbrainMidbrainNeuralTube	0	0	1
chr1:143819787-143820787	chr1	143819787	143820787	panNeuronal	0	0	1
chr1:143836318-143837318	chr1	143836318	143837318	hindbrain	0	0	0
chr1:143919760-143920760	chr1	143919760	143920760	forebrainHindbrainMidbrain	0	0	1
chr1:143989437-143990437	chr1	143989437	143990437	neuralTube	0	0	0
chr1:144003466-144004466	chr1	144003466	144004466	globallyOpen	1	1	1
chr1:144030198-144031198	chr1	144030198	144031198	hindbrain	0	0	0
chr1:144151516-144152516	chr1	144151516	144152516	forebrain	0	0	0
chr1:144177014-144178014	chr1	144177014	144178014	hindbrainMidbrainNeuralTube	0	0	1
chr1:144197402-144198402	chr1	144197402	144198402	forebrain	0	0	0
chr1:144406233-144407233	chr1	144406233	144407233	forebrainHindbrainMidbrain	0	0	1
chr1:144896562-144897562	chr1	144896562	144897562	midbrain	0	0	1
chr1:145065143-145066143	chr1	145065143	145066143	forebrain	0	0	0
chr1:145561006-145562006	chr1	145561006	145562006	hindbrainMidbrainNeuralTube	0	0	1
chr1:145569608-145570608	chr1	145569608	145570608	forebrainHindbrainMidbrain	0	0	1
chr1:146497470-146498470	chr1	146497470	146498470	globallyOpen	1	1	1
chr1:146983393-146984393	chr1	146983393	146984393	neuralTube	0	0	0
chr1:147047350-147048350	chr1	147047350	147048350	hindbrain	0	0	0
chr1:147084086-147085086	chr1	147084086	147085086	forebrain	0	0	0
chr1:147186937-147187937	chr1	147186937	147187937	forebrain	0	0	0
chr1:147187297-147188297	chr1	147187297	147188297	forebrain	0	0	0
chr1:147489409-147490409	chr1	147489409	147490409	forebrainHindbrainMidbrain	0	0	1
chr1:148392223-148393223	chr1	148392223	148393223	midbrain	0	0	1
chr1:148689768-148690768	chr1	148689768	148690768	forebrainHindbrainMidbrain	0	0	1
chr1:148700306-148701306	chr1	148700306	148701306	midbrain	0	0	1
chr1:148721169-148722169	chr1	148721169	148722169	midbrain	0	0	1
chr1:148965054-148966054	chr1	148965054	148966054	hindbrain	0	0	0
chr1:149083013-149084013	chr1	149083013	149084013	midbrain	0	0	1
chr1:149198457-149199457	chr1	149198457	149199457	forebrain	0	0	0
chr1:149331971-149332971	chr1	149331971	149332971	midbrain	0	0	1
chr1:149533180-149534180	chr1	149533180	149534180	forebrain	0	0	0
chr1:149545823-149546823	chr1	149545823	149546823	forebrain	0	0	0
chr1:149896333-149897333	chr1	149896333	149897333	forebrain	0	0	0
chr1:150009783-150010783	chr1	150009783	150010783	forebrainHindbrainMidbrain	0	0	1
chr1:150089901-150090901	chr1	150089901	150090901	midbrain	0	0	1
chr1:150099253-150100253	chr1	150099253	150100253	globallyOpen	1	1	1
chr1:150115078-150116078	chr1	150115078	150116078	forebrain	0	0	0
chr1:150164641-150165641	chr1	150164641	150165641	limb	0	1	0
chr1:150266223-150267223	chr1	150266223	150267223	forebrainHindbrainMidbrain	0	0	1
chr1:150392636-150393636	chr1	150392636	150393636	globallyOpen	1	1	1
chr1:150480367-150481367	chr1	150480367	150481367	limb	0	1	0
chr1:150535809-150536809	chr1	150535809	150536809	globallyOpen	1	1	1
chr1:150570277-150571277	chr1	150570277	150571277	hindbrainMidbrainNeuralTube	0	0	1
chr1:150583419-150584419	chr1	150583419	150584419	hindbrainMidbrainNeuralTube	0	0	1
chr1:150587100-150588100	chr1	150587100	150588100	panNeuronal	0	0	1
chr1:150681700-150682700	chr1	150681700	150682700	limb	0	1	0
chr1:150919940-150920940	chr1	150919940	150920940	forebrain	0	0	0
chr1:150992833-150993833	chr1	150992833	150993833	globallyOpen	1	1	1
chr1:151010667-151011667	chr1	151010667	151011667	hindbrain	0	0	0
chr1:151034704-151035704	chr1	151034704	151035704	forebrain	0	0	0
chr1:151046354-151047354	chr1	151046354	151047354	midbrain	0	0	1
chr1:151062101-151063101	chr1	151062101	151063101	neuralTube	0	0	0
chr1:151078632-151079632	chr1	151078632	151079632	globallyOpen	1	1	1
chr1:151079671-151080671	chr1	151079671	151080671	heart	1	0	0
chr1:151086082-151087082	chr1	151086082	151087082	neuralTube	0	0	0
chr1:151101243-151102243	chr1	151101243	151102243	heart	1	0	0
chr1:151112087-151113087	chr1	151112087	151113087	hindbrain	0	0	0
chr1:151157581-151158581	chr1	151157581	151158581	panNeuronal	0	0	1
chr1:151166954-151167954	chr1	151166954	151167954	forebrainHindbrainMidbrain	0	0	1
chr1:151177156-151178156	chr1	151177156	151178156	globallyOpen	1	1	1
chr1:151178191-151179191	chr1	151178191	151179191	hindbrainMidbrainNeuralTube	0	0	1
chr1:151235198-151236198	chr1	151235198	151236198	midbrain	0	0	1
chr1:151311083-151312083	chr1	151311083	151312083	forebrain	0	0	0
chr1:151343834-151344834	chr1	151343834	151344834	globallyOpen	1	1	1
chr1:151428013-151429013	chr1	151428013	151429013	globallyOpen	1	1	1
chr1:151500347-151501347	chr1	151500347	151501347	globallyOpen	1	1	1
chr1:151564104-151565104	chr1	151564104	151565104	forebrain	0	0	0
chr1:151570998-151571998	chr1	151570998	151571998	heart	1	0	0
chr1:151591875-151592875	chr1	151591875	151592875	neuralTube	0	0	0
chr1:151616239-151617239	chr1	151616239	151617239	heart	1	0	0
chr1:151626231-151627231	chr1	151626231	151627231	forebrain	0	0	0
chr1:151754744-151755744	chr1	151754744	151755744	globallyOpen	1	1	1
chr1:151900737-151901737	chr1	151900737	151901737	forebrain	0	0	0
chr1:151943305-151944305	chr1	151943305	151944305	panNeuronal	0	0	1
chr1:151944499-151945499	chr1	151944499	151945499	globallyOpen	1	1	1
chr1:151977344-151978344	chr1	151977344	151978344	forebrain	0	0	0
chr1:152030240-152031240	chr1	152030240	152031240	hindbrainMidbrainNeuralTube	0	0	1
chr1:152075388-152076388	chr1	152075388	152076388	hindbrain	0	0	0
chr1:152088596-152089596	chr1	152088596	152089596	heart	1	0	0
chr1:152089732-152090732	chr1	152089732	152090732	globallyOpen	1	1	1
chr1:152164654-152165654	chr1	152164654	152165654	panNeuronal	0	0	1
chr1:152235070-152236070	chr1	152235070	152236070	hindbrain	0	0	0
chr1:152252563-152253563	chr1	152252563	152253563	hindbrain	0	0	0
chr1:152261200-152262200	chr1	152261200	152262200	neuralTube	0	0	0
chr1:152386063-152387063	chr1	152386063	152387063	globallyOpen	1	1	1
chr1:152524654-152525654	chr1	152524654	152525654	globallyOpen	1	1	1
chr1:152555553-152556553	chr1	152555553	152556553	globallyOpen	1	1	1
chr1:152572467-152573467	chr1	152572467	152573467	midbrain	0	0	1
chr1:152624629-152625629	chr1	152624629	152625629	globallyOpen	1	1	1
chr1:152682445-152683445	chr1	152682445	152683445	heart	1	0	0
chr1:152687052-152688052	chr1	152687052	152688052	heart	1	0	0
chr1:152766020-152767020	chr1	152766020	152767020	globallyOpen	1	1	1
chr1:152793130-152794130	chr1	152793130	152794130	forebrain	0	0	0
chr1:152809559-152810559	chr1	152809559	152810559	heart	1	0	0
chr1:152810733-152811733	chr1	152810733	152811733	forebrain	0	0	0
chr1:152816627-152817627	chr1	152816627	152817627	panNeuronal	0	0	1
chr1:152902303-152903303	chr1	152902303	152903303	globallyOpen	1	1	1
chr1:152954625-152955625	chr1	152954625	152955625	panNeuronal	0	0	1
chr1:152972578-152973578	chr1	152972578	152973578	neuralTube	0	0	0
chr1:153035282-153036282	chr1	153035282	153036282	globallyOpen	1	1	1
chr1:153037316-153038316	chr1	153037316	153038316	forebrain	0	0	0
chr1:153047751-153048751	chr1	153047751	153048751	hindbrainMidbrainNeuralTube	0	0	1
chr1:153062375-153063375	chr1	153062375	153063375	hindbrain	0	0	0
chr1:153091903-153092903	chr1	153091903	153092903	forebrain	0	0	0
chr1:153191555-153192555	chr1	153191555	153192555	hindbrainMidbrainNeuralTube	0	0	1
chr1:153201800-153202800	chr1	153201800	153202800	forebrainHindbrainMidbrain	0	0	1
chr1:153332277-153333277	chr1	153332277	153333277	globallyOpen	1	1	1
chr1:153424368-153425368	chr1	153424368	153425368	globallyOpen	1	1	1
chr1:153487015-153488015	chr1	153487015	153488015	globallyOpen	1	1	1
chr1:153542609-153543609	chr1	153542609	153543609	heart	1	0	0
chr1:153549179-153550179	chr1	153549179	153550179	globallyOpen	1	1	1
chr1:153556599-153557599	chr1	153556599	153557599	forebrain	0	0	0
chr1:153598410-153599410	chr1	153598410	153599410	hindbrainMidbrainNeuralTube	0	0	1
chr1:153598932-153599932	chr1	153598932	153599932	hindbrainMidbrainNeuralTube	0	0	1
chr1:153641194-153642194	chr1	153641194	153642194	panNeuronal	0	0	1
chr1:153652472-153653472	chr1	153652472	153653472	globallyOpen	1	1	1
chr1:153660656-153661656	chr1	153660656	153661656	panNeuronal	0	0	1
chr1:153661096-153662096	chr1	153661096	153662096	forebrainHindbrainMidbrain	0	0	1
chr1:153664814-153665814	chr1	153664814	153665814	globallyOpen	1	1	1
chr1:153702896-153703896	chr1	153702896	153703896	globallyOpen	1	1	1
chr1:153704678-153705678	chr1	153704678	153705678	hindbrain	0	0	0
[truncated: 38,199 more rows]
